# Supplementary material for: 1,3-Dimethyl 5-(4,4,5,5-tetra­methyl-1,3,2-dioxaborolan-2-yl)benzene-1,3-dicarboxyl­ate
Source: Acta Crystallogr Sect E Struct Rep Online. 2012 Jan 7;68(Pt 2):o275. doi: 10.1107/S1600536811054559 (PMC3274972; doi:10.1107/S1600536811054559)
Supplement: Supplementary file 1 [file e-68-0o275-sup1.cif]

##############################################################################
#                                                                            #
# This CIF contains the data in a paper accepted for publication in          #
# Acta Crystallographica Section E. It conforms to the requirements of       #
# Notes for Authors for Acta Crystallographica Section E, and has been       #
# peer reviewed under the auspices of the IUCr Commission on Journals.       #
#                                                                            #
# Full details of the Crystallographic Information File format               #
# are given in the paper "The Crystallographic Information File (CIF):       #
# a New Standard Archive File for Crystallography" by S. R. Hall, F. H.      #
# Allen and I. D. Brown [Acta Cryst. (1991), A47, 655-685].                  #
#                                                                            #
# The current version of the core CIF dictionary is obtainable from          #
# ftp://ftp.iucr.org/pub/cif_core.dic.                                       #
#                                                                            #
# Software is freely available for graphical display of the structure(s)     #
# in this CIF. For information consult the CIF software page                 #
# http://www.iucr.org/resources/cif/software.                                #
#                                                                            #
# This file may be used for bona fide research purposes within the           #
# scientific community so long as proper attribution is given to the journal # 
# article from which it was obtained.                                        #
#                                                                            #
##############################################################################
data_I
_audit_creation_method     SHELXL-97
_chemical_name_systematic
;
1,3-Dimethyl
5-(4,4,5,5-tetramethyl-1,3,2-dioxaborolan-2-yl)benzene-1,3-dicarboxylate
;
_chemical_name_common     ?
_chemical_formula_moiety     'C16 H21 B O6'
_chemical_formula_sum     'C16 H21 B O6'
_chemical_formula_iupac     'C16 H21 B O6'
_chemical_formula_weight     320.14
_chemical_melting_point     ?
_symmetry_cell_setting     orthorhombic
_symmetry_space_group_name_H-M     'P b c a'
_symmetry_space_group_name_Hall     '-P 2ac 2ab'
loop_
    _symmetry_equiv_pos_as_xyz
    'x, y, z'
    'x+1/2, -y+1/2, -z'
    '-x, y+1/2, -z+1/2'
    '-x+1/2, -y, z+1/2'
    '-x, -y, -z'
    '-x-1/2, y-1/2, z'
    'x, -y-1/2, z-1/2'
    'x-1/2, y, -z-1/2'
_cell_length_a     7.2163(2)
_cell_length_b     20.9627(4)
_cell_length_c     22.4624(4)
_cell_angle_alpha     90.00
_cell_angle_beta     90.00
_cell_angle_gamma     90.00
_cell_volume     3397.96(13)
_cell_formula_units_Z     8
_cell_measurement_reflns_used     3703
_cell_measurement_theta_min     2.658
_cell_measurement_theta_max     20.580
_cell_measurement_temperature     296(2)
_exptl_crystal_description     'pod'
_exptl_crystal_colour     'colourless'
_exptl_crystal_size_max     1.00
_exptl_crystal_size_mid     0.40
_exptl_crystal_size_min     0.20
_exptl_crystal_density_diffrn     1.252
_exptl_crystal_density_meas     ?
_exptl_crystal_density_method     'not measured'
_exptl_crystal_F_000     1360
_exptl_absorpt_coefficient_mu     0.094
_exptl_absorpt_correction_type     multi-scan
_exptl_absorpt_process_details     '(SADABS; Bruker, 2005)'
_exptl_absorpt_correction_T_min     0.7660
_exptl_absorpt_correction_T_max     0.9815
_exptl_special_details
;
SADABS (Bruker, 2005) was used for absorption correction.
R(int) was 0.0776 before and 0.0475 after correction.
The Ratio of minimum to maximum transmission is 0.9190.
The \l/2 correction factor is Not present.
;
_diffrn_ambient_temperature     296(2)
_diffrn_radiation_type     MoK\a
_diffrn_radiation_wavelength     0.71073
_diffrn_radiation_source     'fine-focus sealed tube'
_diffrn_radiation_monochromator     graphite
_diffrn_measurement_device_type     'Bruker APEXII CCD'
_diffrn_measurement_method     '\f and \w scans'
_diffrn_detector_area_resol_mean     ?
_diffrn_reflns_number     22413
_diffrn_reflns_av_R_equivalents     0.0429
_diffrn_reflns_av_sigmaI/netI     0.0394
_diffrn_reflns_theta_min     1.81
_diffrn_reflns_theta_max     27.51
_diffrn_reflns_theta_full     27.51
_diffrn_measured_fraction_theta_max     0.988
_diffrn_measured_fraction_theta_full     0.988
_diffrn_reflns_limit_h_min     -9
_diffrn_reflns_limit_h_max     9
_diffrn_reflns_limit_k_min     -27
_diffrn_reflns_limit_k_max     26
_diffrn_reflns_limit_l_min     -27
_diffrn_reflns_limit_l_max     29
_diffrn_standards_number     0
_diffrn_standards_interval_count     ?
_diffrn_standards_interval_time     ?
_diffrn_standards_decay_%     ?
_refine_special_details
;
Refinement of <i>F</i>^2^ against ALL reflections. The weighted <i>R</i>-factor
<i>wR</i> and goodness of fit <i>S</i> are based on <i>F</i>^2^, conventional
<i>R</i>-factors <i>R</i> are based on <i>F</i>, with <i>F</i> set to zero for
negative <i>F</i>^2^. The threshold expression of <i>F</i>^2^ >
\s(<i>F</i>^2^) is used only for calculating <i>R</i>-factors(gt) <i>etc</i>.
and is not relevant to the choice of reflections for refinement.
<i>R</i>-factors based on <i>F</i>^2^ are statistically about twice as large
as those based on <i>F</i>, and <i>R</i>- factors based on ALL data will be
even larger.
;
_reflns_number_total     3864
_reflns_number_gt     2177
_reflns_threshold_expression     I>2\s(I)
_refine_ls_structure_factor_coef     Fsqd
_refine_ls_matrix_type     full
_refine_ls_R_factor_all     0.0931
_refine_ls_R_factor_gt     0.0462
_refine_ls_wR_factor_gt     0.1161
_refine_ls_wR_factor_ref     0.1419
_refine_ls_goodness_of_fit_ref     1.012
_refine_ls_restrained_S_all     1.012
_refine_ls_number_reflns     3864
_refine_ls_number_parameters     215
_refine_ls_number_restraints     0
_refine_ls_hydrogen_treatment     constr
_refine_ls_weighting_scheme     calc
_refine_ls_weighting_details
         'calc w=1/[\s^2^(Fo^2^)+(0.0653P)^2^+0.3179P] where P=(Fo^2^+2Fc^2^)/3'
_atom_sites_solution_hydrogens     geom
_atom_sites_solution_primary     direct
_atom_sites_solution_secondary     difmap
_refine_ls_shift/su_max     0.000
_refine_ls_shift/su_mean     0.000
_refine_diff_density_max     0.178
_refine_diff_density_min     -0.144
_refine_ls_extinction_method     'SHELXL97 (Sheldrick, 2008)'
_refine_ls_extinction_coef     0.0031(5)
_refine_ls_extinction_expression
                                  'Fc^*^=kFc[1+0.001xFc^2^\l^3^/sin(2\q)]^-1/4^'
loop_
    _atom_type_symbol
    _atom_type_description
    _atom_type_scat_dispersion_real
    _atom_type_scat_dispersion_imag
    _atom_type_scat_source
    'C' 'C' 0.0033 0.0016
                         'International Tables Vol C Tables 4.2.6.8 and 6.1.1.4'
    'H' 'H' 0.0000 0.0000
                         'International Tables Vol C Tables 4.2.6.8 and 6.1.1.4'
    'O' 'O' 0.0106 0.0060
                         'International Tables Vol C Tables 4.2.6.8 and 6.1.1.4'
    'B' 'B' 0.0013 0.0007
                         'International Tables Vol C Tables 4.2.6.8 and 6.1.1.4'
_computing_data_collection     'APEX2 (Bruker, 2005)'
_computing_cell_refinement     'SAINT   (Bruker, 2005)'
_computing_data_reduction     'SAINT (Bruker, 2005)'
_computing_structure_solution     'SHELXS97 (Sheldrick, 2008)'
_computing_structure_refinement     'SHELXL97 (Sheldrick, 2008)'
_computing_molecular_graphics     'XP in SHELXTL (Sheldrick, 2008)'
_computing_publication_material     'SHELXL97 (Sheldrick, 2008)'
loop_
    _atom_site_type_symbol
    _atom_site_label
    _atom_site_fract_x
    _atom_site_fract_y
    _atom_site_fract_z
    _atom_site_U_iso_or_equiv
    _atom_site_adp_type
    _atom_site_calc_flag
    _atom_site_refinement_flags
    _atom_site_occupancy
    _atom_site_symmetry_multiplicity
    _atom_site_disorder_assembly
    _atom_site_disorder_group
    O O1 0.67152(17) 0.13558(5) 0.42187(5) 0.0525(4) Uani d . 1 1 . .
    O O2 0.6570(2) 0.16197(6) 0.20099(6) 0.0739(5) Uani d . 1 1 . .
    O O3 0.74902(17) 0.03889(5) 0.46030(5) 0.0484(3) Uani d . 1 1 . .
    O O4 0.6855(2) 0.08265(7) 0.13639(6) 0.0817(5) Uani d . 1 1 . .
    O O5 0.8187(2) -0.14641(6) 0.32004(7) 0.0785(5) Uani d . 1 1 . .
    O O6 0.8121(3) -0.13786(7) 0.22123(7) 0.0903(6) Uani d . 1 1 . .
    C C1 0.4427(3) 0.13373(9) 0.49842(10) 0.0679(6) Uani d . 1 1 . .
    H H1A 0.3750 0.1642 0.4751 0.102 Uiso calc R 1 1 . .
    H H1B 0.4192 0.1411 0.5399 0.102 Uiso calc R 1 1 . .
    H H1C 0.4037 0.0914 0.4880 0.102 Uiso calc R 1 1 . .
    C C2 0.6479(2) 0.14086(7) 0.48620(8) 0.0439(4) Uani d . 1 1 . .
    C C3 0.7180(2) 0.04498(8) 0.34685(7) 0.0452(4) Uani d . 1 1 . .
    C C4 0.6938(2) 0.08372(9) 0.29731(8) 0.0474(4) Uani d . 1 1 . .
    H H4 0.6698 0.1269 0.3028 0.057 Uiso calc R 1 1 . .
    C C5 0.7043(2) 0.05958(8) 0.23990(8) 0.0462(4) Uani d . 1 1 . .
    C C6 0.6823(3) 0.10082(9) 0.18671(9) 0.0546(5) Uani d . 1 1 . .
    C C7 0.6358(4) 0.20504(11) 0.15139(9) 0.0952(9) Uani d . 1 1 . .
    H H7A 0.7436 0.2027 0.1264 0.143 Uiso calc R 1 1 . .
    H H7B 0.6216 0.2478 0.1659 0.143 Uiso calc R 1 1 . .
    H H7C 0.5282 0.1933 0.1288 0.143 Uiso calc R 1 1 . .
    C C8 0.9702(3) 0.10025(10) 0.51525(9) 0.0702(6) Uani d . 1 1 . .
    H H8A 1.0391 0.0619 0.5225 0.105 Uiso calc R 1 1 . .
    H H8B 0.9880 0.1293 0.5478 0.105 Uiso calc R 1 1 . .
    H H8C 1.0128 0.1197 0.4790 0.105 Uiso calc R 1 1 . .
    C C9 0.7647(3) 0.08423(8) 0.50955(7) 0.0461(4) Uani d . 1 1 . .
    C C10 0.7157(3) 0.20608(8) 0.50516(9) 0.0651(6) Uani d . 1 1 . .
    H H10A 0.8413 0.2118 0.4922 0.098 Uiso calc R 1 1 . .
    H H10B 0.7102 0.2094 0.5477 0.098 Uiso calc R 1 1 . .
    H H10C 0.6386 0.2383 0.4876 0.098 Uiso calc R 1 1 . .
    C C11 0.7376(3) -0.00497(9) 0.23160(8) 0.0515(5) Uani d . 1 1 . .
    H H11 0.7437 -0.0216 0.1933 0.062 Uiso calc R 1 1 . .
    C C12 0.7619(2) -0.04497(8) 0.28033(8) 0.0481(5) Uani d . 1 1 . .
    C C13 0.7995(3) -0.11372(10) 0.26942(10) 0.0621(6) Uani d . 1 1 . .
    C C14 0.8615(5) -0.21352(10) 0.31398(12) 0.1040(9) Uani d . 1 1 . .
    H H14A 0.7605 -0.2348 0.2945 0.156 Uiso calc R 1 1 . .
    H H14B 0.8803 -0.2318 0.3527 0.156 Uiso calc R 1 1 . .
    H H14C 0.9721 -0.2184 0.2907 0.156 Uiso calc R 1 1 . .
    C C15 0.7531(2) -0.01959(8) 0.33725(8) 0.0488(5) Uani d . 1 1 . .
    H H15 0.7709 -0.0463 0.3698 0.059 Uiso calc R 1 1 . .
    C C16 0.6931(4) 0.05342(10) 0.56561(9) 0.0764(7) Uani d . 1 1 . .
    H H16A 0.5692 0.0383 0.5591 0.115 Uiso calc R 1 1 . .
    H H16B 0.6928 0.0841 0.5973 0.115 Uiso calc R 1 1 . .
    H H16C 0.7717 0.0182 0.5761 0.115 Uiso calc R 1 1 . .
    B B1 0.7131(3) 0.07327(9) 0.41089(9) 0.0421(5) Uani d . 1 1 . .
loop_
    _atom_site_aniso_label
    _atom_site_aniso_U_11
    _atom_site_aniso_U_22
    _atom_site_aniso_U_33
    _atom_site_aniso_U_12
    _atom_site_aniso_U_13
    _atom_site_aniso_U_23
    O1 0.0751(9) 0.0423(7) 0.0400(7) 0.0040(6) -0.0016(6) -0.0003(5)
    O2 0.1243(13) 0.0555(9) 0.0418(8) -0.0010(8) -0.0037(8) 0.0037(6)
    O3 0.0700(9) 0.0377(6) 0.0375(7) 0.0065(5) -0.0026(6) -0.0054(5)
    O4 0.1359(14) 0.0728(10) 0.0364(8) 0.0053(9) 0.0016(8) -0.0029(7)
    O5 0.1204(13) 0.0542(9) 0.0610(10) 0.0147(8) 0.0004(9) -0.0028(7)
    O6 0.1523(17) 0.0612(9) 0.0573(10) 0.0077(9) 0.0085(10) -0.0174(7)
    C1 0.0513(12) 0.0673(13) 0.0853(16) 0.0041(10) 0.0048(11) -0.0188(11)
    C2 0.0520(11) 0.0382(9) 0.0417(10) 0.0004(7) 0.0012(8) -0.0070(7)
    C3 0.0483(10) 0.0526(10) 0.0349(10) -0.0010(8) 0.0002(8) -0.0016(8)
    C4 0.0514(11) 0.0490(10) 0.0419(10) -0.0024(8) 0.0019(8) -0.0032(8)
    C5 0.0492(11) 0.0538(11) 0.0357(10) -0.0045(8) 0.0019(8) -0.0023(8)
    C6 0.0643(13) 0.0580(12) 0.0415(12) -0.0046(9) 0.0020(9) -0.0024(9)
    C7 0.165(3) 0.0633(14) 0.0578(15) 0.0008(15) -0.0084(15) 0.0172(12)
    C8 0.0604(14) 0.0768(14) 0.0736(15) 0.0113(10) -0.0213(11) -0.0182(11)
    C9 0.0623(12) 0.0421(9) 0.0337(10) 0.0029(8) -0.0058(8) -0.0074(7)
    C10 0.0740(14) 0.0416(10) 0.0797(16) -0.0033(9) -0.0017(11) -0.0137(10)
    C11 0.0601(12) 0.0596(11) 0.0349(10) -0.0051(9) 0.0023(8) -0.0088(9)
    C12 0.0517(11) 0.0502(10) 0.0424(11) -0.0024(8) 0.0007(8) -0.0064(8)
    C13 0.0777(15) 0.0574(12) 0.0514(13) -0.0001(10) 0.0035(11) -0.0059(10)
    C14 0.163(3) 0.0530(14) 0.096(2) 0.0214(15) 0.0036(18) 0.0028(13)
    C15 0.0546(11) 0.0509(11) 0.0410(10) -0.0012(8) 0.0001(8) -0.0019(8)
    C16 0.128(2) 0.0618(13) 0.0393(12) 0.0006(12) 0.0063(12) 0.0024(10)
    B1 0.0470(11) 0.0404(10) 0.0390(12) -0.0019(8) -0.0001(9) 0.0004(9)
_geom_special_details
;
All e.s.d.'s (except the e.s.d. in the dihedral angle between two l.s. planes)
are estimated using the full covariance matrix. The cell e.s.d.'s are taken
into account individually in the estimation of e.s.d.'s in distances, angles
and torsion angles; correlations between e.s.d.'s in cell parameters are only
used when they are defined by crystal symmetry. An approximate (isotropic)
treatment of cell e.s.d.'s is used for estimating e.s.d.'s involving l.s.
planes.
;
loop_
    _geom_bond_atom_site_label_1
    _geom_bond_atom_site_label_2
    _geom_bond_site_symmetry_2
    _geom_bond_distance
    _geom_bond_publ_flag
    O1 B1 . 1.363(2) ?
    O1 C2 . 1.459(2) ?
    O2 C6 . 1.334(2) ?
    O2 C7 . 1.442(2) ?
    O3 B1 . 1.349(2) ?
    O3 C9 . 1.4629(19) ?
    O4 C6 . 1.193(2) ?
    O5 C13 . 1.335(2) ?
    O5 C14 . 1.447(2) ?
    O6 C13 . 1.198(2) ?
    C1 C2 . 1.514(3) ?
    C1 H1A . 0.9600 ?
    C1 H1B . 0.9600 ?
    C1 H1C . 0.9600 ?
    C2 C10 . 1.513(2) ?
    C2 C9 . 1.547(2) ?
    C3 C4 . 1.389(2) ?
    C3 C15 . 1.394(2) ?
    C3 B1 . 1.556(2) ?
    C4 C5 . 1.387(2) ?
    C4 H4 . 0.9300 ?
    C5 C11 . 1.387(3) ?
    C5 C6 . 1.483(3) ?
    C7 H7A . 0.9600 ?
    C7 H7B . 0.9600 ?
    C7 H7C . 0.9600 ?
    C8 C9 . 1.526(3) ?
    C8 H8A . 0.9600 ?
    C8 H8B . 0.9600 ?
    C8 H8C . 0.9600 ?
    C9 C16 . 1.506(3) ?
    C10 H10A . 0.9600 ?
    C10 H10B . 0.9600 ?
    C10 H10C . 0.9600 ?
    C11 C12 . 1.390(2) ?
    C11 H11 . 0.9300 ?
    C12 C15 . 1.386(2) ?
    C12 C13 . 1.487(3) ?
    C14 H14A . 0.9600 ?
    C14 H14B . 0.9600 ?
    C14 H14C . 0.9600 ?
    C15 H15 . 0.9300 ?
    C16 H16A . 0.9600 ?
    C16 H16B . 0.9600 ?
    C16 H16C . 0.9600 ?
loop_
    _geom_angle_atom_site_label_1
    _geom_angle_atom_site_label_2
    _geom_angle_atom_site_label_3
    _geom_angle_site_symmetry_1
    _geom_angle_site_symmetry_3
    _geom_angle
    _geom_angle_publ_flag
    B1 O1 C2 . . 106.12(12) ?
    C6 O2 C7 . . 115.49(16) ?
    B1 O3 C9 . . 106.86(13) ?
    C13 O5 C14 . . 116.17(17) ?
    C2 C1 H1A . . 109.5 ?
    C2 C1 H1B . . 109.5 ?
    H1A C1 H1B . . 109.5 ?
    C2 C1 H1C . . 109.5 ?
    H1A C1 H1C . . 109.5 ?
    H1B C1 H1C . . 109.5 ?
    O1 C2 C10 . . 108.03(14) ?
    O1 C2 C1 . . 106.63(14) ?
    C10 C2 C1 . . 110.76(15) ?
    O1 C2 C9 . . 102.36(12) ?
    C10 C2 C9 . . 114.95(15) ?
    C1 C2 C9 . . 113.30(15) ?
    C4 C3 C15 . . 117.82(16) ?
    C4 C3 B1 . . 121.00(16) ?
    C15 C3 B1 . . 121.15(16) ?
    C5 C4 C3 . . 121.65(17) ?
    C5 C4 H4 . . 119.2 ?
    C3 C4 H4 . . 119.2 ?
    C11 C5 C4 . . 119.35(16) ?
    C11 C5 C6 . . 118.62(16) ?
    C4 C5 C6 . . 122.02(16) ?
    O4 C6 O2 . . 122.50(18) ?
    O4 C6 C5 . . 125.10(18) ?
    O2 C6 C5 . . 112.40(16) ?
    O2 C7 H7A . . 109.5 ?
    O2 C7 H7B . . 109.5 ?
    H7A C7 H7B . . 109.5 ?
    O2 C7 H7C . . 109.5 ?
    H7A C7 H7C . . 109.5 ?
    H7B C7 H7C . . 109.5 ?
    C9 C8 H8A . . 109.5 ?
    C9 C8 H8B . . 109.5 ?
    H8A C8 H8B . . 109.5 ?
    C9 C8 H8C . . 109.5 ?
    H8A C8 H8C . . 109.5 ?
    H8B C8 H8C . . 109.5 ?
    O3 C9 C16 . . 109.10(14) ?
    O3 C9 C8 . . 106.34(14) ?
    C16 C9 C8 . . 110.94(17) ?
    O3 C9 C2 . . 101.54(12) ?
    C16 C9 C2 . . 115.20(16) ?
    C8 C9 C2 . . 112.88(15) ?
    C2 C10 H10A . . 109.5 ?
    C2 C10 H10B . . 109.5 ?
    H10A C10 H10B . . 109.5 ?
    C2 C10 H10C . . 109.5 ?
    H10A C10 H10C . . 109.5 ?
    H10B C10 H10C . . 109.5 ?
    C5 C11 C12 . . 120.31(16) ?
    C5 C11 H11 . . 119.8 ?
    C12 C11 H11 . . 119.8 ?
    C15 C12 C11 . . 119.27(17) ?
    C15 C12 C13 . . 122.17(17) ?
    C11 C12 C13 . . 118.56(17) ?
    O6 C13 O5 . . 123.02(19) ?
    O6 C13 C12 . . 124.89(19) ?
    O5 C13 C12 . . 112.09(17) ?
    O5 C14 H14A . . 109.5 ?
    O5 C14 H14B . . 109.5 ?
    H14A C14 H14B . . 109.5 ?
    O5 C14 H14C . . 109.5 ?
    H14A C14 H14C . . 109.5 ?
    H14B C14 H14C . . 109.5 ?
    C12 C15 C3 . . 121.59(17) ?
    C12 C15 H15 . . 119.2 ?
    C3 C15 H15 . . 119.2 ?
    C9 C16 H16A . . 109.5 ?
    C9 C16 H16B . . 109.5 ?
    H16A C16 H16B . . 109.5 ?
    C9 C16 H16C . . 109.5 ?
    H16A C16 H16C . . 109.5 ?
    H16B C16 H16C . . 109.5 ?
    O3 B1 O1 . . 113.93(15) ?
    O3 B1 C3 . . 123.55(16) ?
    O1 B1 C3 . . 122.52(16) ?
loop_
    _geom_hbond_atom_site_label_D
    _geom_hbond_atom_site_label_H
    _geom_hbond_atom_site_label_A
    _geom_hbond_site_symmetry_A
    _geom_hbond_distance_DH
    _geom_hbond_distance_HA
    _geom_hbond_distance_DA
    _geom_hbond_angle_DHA
    C16 H16C O4 4_655 0.96 2.53 3.381(3) 148
_iucr_refine_instructions_details
;
TITL longtaoyi in Pbca
CELL 0.71073 7.2163 20.9627 22.4624 90 90 90
ZERR 8 0.0002 0.0004 0.0004 0 0 0
LATT 1
SYMM 0.5+X,0.5-Y,-Z
SYMM -X,0.5+Y,0.5-Z
SYMM 0.5-X,-Y,0.5+Z
SFAC C  H  O  B
UNIT 128  168  48  8
REM <HKL>E:\paper%20writting\acta%20E\16work\work\liuzq20111116_0m.hkl</HKL>
L.S. 12
ACTA
BOND $H
FMAP 2
PLAN -2
SIZE 0.2 0.4 3
TEMP 23
WGHT    0.065300    0.317900
EXTI    0.003120
FVAR       0.07365
O1    3    0.671515    0.135578    0.421870    11.00000    0.07512    0.04233 =
         0.04004   -0.00033   -0.00158    0.00402
O2    3    0.657021    0.161973    0.200989    11.00000    0.12430    0.05550 =
         0.04176    0.00370   -0.00375   -0.00102
O3    3    0.749023    0.038891    0.460297    11.00000    0.06999    0.03770 =
         0.03749   -0.00538   -0.00264    0.00647
O4    3    0.685452    0.082653    0.136388    11.00000    0.13591    0.07277 =
         0.03639   -0.00285    0.00156    0.00532
O5    3    0.818656   -0.146406    0.320039    11.00000    0.12037    0.05423 =
         0.06096   -0.00281    0.00041    0.01475
O6    3    0.812084   -0.137864    0.221230    11.00000    0.15232    0.06119 =
         0.05731   -0.01744    0.00853    0.00771
C1    1    0.442671    0.133734    0.498423    11.00000    0.05125    0.06727 =
         0.08532   -0.01878    0.00479    0.00411
AFIX 137
H1A   2    0.374965    0.164225    0.475106    11.00000   -1.50000
H1B   2    0.419150    0.141061    0.539928    11.00000   -1.50000
H1C   2    0.403733    0.091396    0.487986    11.00000   -1.50000
AFIX   0
C2    1    0.647933    0.140860    0.486201    11.00000    0.05199    0.03816 =
         0.04170   -0.00701    0.00120    0.00042
C3    1    0.718035    0.044981    0.346855    11.00000    0.04831    0.05256 =
         0.03487   -0.00160    0.00021   -0.00100
C4    1    0.693775    0.083718    0.297309    11.00000    0.05138    0.04905 =
         0.04188   -0.00322    0.00188   -0.00240
AFIX  43
H4    2    0.669844    0.126919    0.302750    11.00000   -1.20000
AFIX   0
C5    1    0.704346    0.059582    0.239898    11.00000    0.04920    0.05385 =
         0.03568   -0.00228    0.00188   -0.00454
C6    1    0.682261    0.100822    0.186709    11.00000    0.06433    0.05804 =
         0.04147   -0.00244    0.00204   -0.00457
C7    1    0.635812    0.205043    0.151392    11.00000    0.16454    0.06327 =
         0.05776    0.01720   -0.00836    0.00083
AFIX 137
H7A   2    0.743551    0.202691    0.126418    11.00000   -1.50000
H7B   2    0.621601    0.247826    0.165935    11.00000   -1.50000
H7C   2    0.528166    0.193281    0.128806    11.00000   -1.50000
AFIX   0
C8    1    0.970209    0.100245    0.515249    11.00000    0.06035    0.07677 =
         0.07360   -0.01821   -0.02130    0.01134
AFIX 137
H8A   2    1.039136    0.061852    0.522488    11.00000   -1.50000
H8B   2    0.988001    0.129285    0.547797    11.00000   -1.50000
H8C   2    1.012782    0.119673    0.479045    11.00000   -1.50000
AFIX   0
C9    1    0.764658    0.084229    0.509553    11.00000    0.06235    0.04212 =
         0.03374   -0.00741   -0.00580    0.00293
C10   1    0.715713    0.206081    0.505158    11.00000    0.07398    0.04155 =
         0.07966   -0.01373   -0.00173   -0.00332
AFIX 137
H10A  2    0.841323    0.211848    0.492151    11.00000   -1.50000
H10B  2    0.710170    0.209447    0.547743    11.00000   -1.50000
H10C  2    0.638648    0.238326    0.487606    11.00000   -1.50000
AFIX   0
C11   1    0.737607   -0.004972    0.231604    11.00000    0.06009    0.05959 =
         0.03491   -0.00879    0.00233   -0.00507
AFIX  43
H11   2    0.743660   -0.021574    0.193259    11.00000   -1.20000
AFIX   0
C12   1    0.761935   -0.044968    0.280331    11.00000    0.05166    0.05019 =
         0.04241   -0.00637    0.00074   -0.00238
C13   1    0.799516   -0.113723    0.269425    11.00000    0.07770    0.05736 =
         0.05139   -0.00590    0.00348   -0.00006
C14   1    0.861472   -0.213518    0.313976    11.00000    0.16282    0.05296 =
         0.09617    0.00279    0.00361    0.02139
AFIX 137
H14A  2    0.760452   -0.234839    0.294550    11.00000   -1.50000
H14B  2    0.880314   -0.231808    0.352687    11.00000   -1.50000
H14C  2    0.972059   -0.218439    0.290668    11.00000   -1.50000
AFIX   0
C15   1    0.753060   -0.019585    0.337253    11.00000    0.05464    0.05091 =
         0.04097   -0.00186    0.00006   -0.00115
AFIX  43
H15   2    0.770908   -0.046288    0.369815    11.00000   -1.20000
AFIX   0
C16   1    0.693107    0.053416    0.565605    11.00000    0.12820    0.06184 =
         0.03926    0.00245    0.00635    0.00062
AFIX 137
H16A  2    0.569222    0.038266    0.559074    11.00000   -1.50000
H16B  2    0.692846    0.084120    0.597314    11.00000   -1.50000
H16C  2    0.771655    0.018224    0.576149    11.00000   -1.50000
AFIX   0
B1    4    0.713100    0.073270    0.410885    11.00000    0.04698    0.04038 =
         0.03904    0.00045   -0.00012   -0.00185
HKLF 4
REM  liuzq20111116_0m in Pbca
REM R1 =  0.0462 for   2177 Fo > 4sig(Fo)  and  0.0931 for all   3864 data
REM    215 parameters refined using      0 restraints
END
WGHT      0.0574      0.3938
REM Highest difference peak  0.178,  deepest hole -0.144,  1-sigma level  0.034
Q1    1   0.7967  0.1330  0.4217  11.00000  0.05    0.18
Q2    1   0.7246  0.1148  0.4971  11.00000  0.05    0.17
;
data_global
_journal_date_recd_electronic     2011-11-25
_journal_date_accepted     2011-12-19
_journal_name_full     'Acta Crystallographica, Section E'
_journal_year     2012
_journal_volume     68
_journal_issue      2
_journal_page_first     o275
_journal_page_last     o275
_journal_paper_category     QO
_journal_paper_doi     10.1107/S1600536811054559
_journal_coeditor_code     BT5730
_publ_contact_author_name     'Yi Longtao'
_publ_contact_author_address
;
Department of Chemical and Biological
Engineering, Zhejiang University
Hangzhou 310007, People's Republic of China
;
_publ_contact_author_email     cyinyc@163.com
_publ_contact_author_fax     '0086-531-88362782'
_publ_contact_author_phone     '0086-531-88362782'
_publ_section_title
;
1,3-Dimethyl
5-(4,4,5,5-tetramethyl-1,3,2-dioxaborolan-2-yl)benzene-1,3-dicarboxylate
;
loop_
    _publ_author_name
    _publ_author_address
    'Yi, Long-tao'
;
Department of Chemical and Biological Engineering,
Zhejiang University
Hangzhou 310007
People's Republic of China
;
    'Liu, Zhi-qiang'
;
State Key Laboratory of Crystal Materials
Shandong University
Jinan 250100
People's Republic of China
;
