# Supplementary material for: 1,3-Dimethyl 5-(4,4,5,5-tetra­methyl-1,3,2-dioxaborolan-2-yl)benzene-1,3-dicarboxyl­ate
Source: Acta Crystallogr Sect E Struct Rep Online. 2012 Jan 7;68(Pt 2):o275. doi: 10.1107/S1600536811054559 (PMC3274972; doi:10.1107/S1600536811054559)
Supplement: Supplementary file 2 [file e-68-0o275-Isup4.hkl]

#
# h,k,l, Fc-squared, Fo-squared, sigma(Fo-squared) and status flag
#
data_I
_shelx_title ' liuzq20111116_0m in Pbca'
_shelx_refln_list_code          4
_shelx_F_calc_maximum      487.46
_exptl_crystal_F_000      1360.00
_reflns_d_resolution_high  0.7694
 
loop_
 _symmetry_equiv_pos_as_xyz
 'x, y, z'
 'x+1/2, -y+1/2, -z'
 '-x, y+1/2, -z+1/2'
 '-x+1/2, -y, z+1/2'
 '-x, -y, -z'
 '-x-1/2, y-1/2, z'
 'x, -y-1/2, z-1/2'
 'x-1/2, y, -z-1/2'
 
_cell_length_a     7.2163
_cell_length_b    20.9627
_cell_length_c    22.4624
_cell_angle_alpha  90.000
_cell_angle_beta   90.000
_cell_angle_gamma  90.000
 
_shelx_F_squared_multiplier     1.000
 
loop_
 _refln_index_h
 _refln_index_k
 _refln_index_l
 _refln_F_squared_calc
 _refln_F_squared_meas
 _refln_F_squared_sigma
 _refln_observed_status
   2   0   0   237621.22   251459.41  18462.86 o
   4   0   0     7665.75     8164.48    127.05 o
   6   0   0        0.23        6.21      7.30 o
   2   1   0    70866.35    72836.51    646.91 o
   4   1   0    18978.51    19780.47    201.67 o
   6   1   0      151.13      136.50      9.59 o
   8   1   0       12.45      -16.59     16.59 o
   0   2   0    41096.71    42714.20    587.27 o
   2   2   0    38457.11    39104.24    350.35 o
   4   2   0    12213.68    12622.42    122.32 o
   6   2   0      933.80     1002.72     23.65 o
   8   2   0       42.53       71.89     23.96 o
   2   3   0    14648.88    14669.25    126.03 o
   4   3   0    16277.73    16773.74    148.49 o
   6   3   0      672.92      685.34     19.35 o
   8   3   0       84.95       29.50     22.12 o
   0   4   0    45642.51    45228.52    724.32 o
   2   4   0      325.55      306.51      7.20 o
   4   4   0     2827.30     2889.08     30.18 o
   6   4   0     2016.60     2060.01     45.01 o
   8   4   0      298.20      277.02     18.14 o
   2   5   0      690.80      697.53      9.46 o
   4   5   0      451.56      407.77      9.72 o
   6   5   0      889.98      895.82     33.21 o
   8   5   0      245.72      240.44     17.77 o
   0   6   0     1749.02     1560.55     24.14 o
   2   6   0      217.66      244.08      5.93 o
   4   6   0      544.13      597.40     12.33 o
   6   6   0       46.29       30.81     15.67 o
   8   6   0       96.21       78.58     13.01 o
   2   7   0       70.07       72.90      4.60 o
   4   7   0      321.77      303.13     11.44 o
   6   7   0      143.91      143.72     20.40 o
   8   7   0       29.89       17.82      9.89 o
   0   8   0       16.31        9.22      5.32 o
   2   8   0     2324.73     2317.78     24.03 o
   4   8   0      648.88      607.37     19.23 o
   6   8   0      135.78      121.23     12.46 o
   8   8   0        0.01        0.46      9.48 o
   2   9   0      616.35      641.67     11.18 o
   4   9   0      344.78      334.17     14.22 o
   6   9   0       95.35      108.14     12.28 o
   8   9   0       29.66       39.55     13.83 o
   0  10   0     4413.56     4692.82     57.46 o
   2  10   0     2332.72     2454.62     26.34 o
   4  10   0       31.25       13.11      5.29 o
   6  10   0        0.19       12.08      7.81 o
   8  10   0        0.42        7.27     10.57 o
   2  11   0      398.86      463.32     11.19 o
   4  11   0      151.71      182.76     22.10 o
   6  11   0       45.72       49.42     10.50 o
   8  11   0        0.06       -1.65     11.93 o
   0  12   0     4543.07     4637.82     53.48 o
   2  12   0      422.96      390.80      9.54 o
   4  12   0       29.87       42.84     10.32 o
   6  12   0       25.70       26.96     16.24 o
   8  12   0        4.01       -4.27     26.73 o
   2  13   0     2886.22     2804.64     34.92 o
   4  13   0     1136.55     1159.69     62.46 o
   6  13   0       51.32       44.98     13.30 o
   8  13   0        3.73       -0.09     12.84 o
   0  14   0     5879.65     5927.87     81.43 o
   2  14   0      758.17      762.69     17.54 o
   4  14   0      430.74      444.62     82.19 o
   6  14   0      104.11      102.15     21.04 o
   8  14   0       23.17       15.48     12.84 o
   2  15   0     1002.47      908.17     20.18 o
   4  15   0      185.48      188.40     16.87 o
   6  15   0       23.71       29.66     11.11 o
   0  16   0     1109.21     1080.46     28.32 o
   2  16   0      293.79      304.68     13.78 o
   4  16   0       21.61       13.52      8.51 o
   6  16   0        0.40       -8.38      8.38 o
   2  17   0       10.66       13.82      5.51 o
   4  17   0       22.81       13.90      8.83 o
   6  17   0        7.69        6.48     10.22 o
   0  18   0     1157.09     1239.87     32.89 o
   2  18   0      210.34      244.13     23.52 o
   4  18   0        4.55       -1.79      8.38 o
   6  18   0        1.21       -7.44     10.25 o
   2  19   0      220.38      224.03     16.23 o
   4  19   0      141.10      147.86     16.96 o
   6  19   0        2.91       -7.55     15.67 o
   0  20   0      537.64      557.35     33.08 o
   2  20   0      109.84       78.39     12.03 o
   4  20   0       12.90       12.77     10.25 o
   6  20   0        1.42        3.07     13.64 o
   2  21   0        9.28        7.05      8.77 o
   4  21   0        1.89       15.70     13.25 o
   0  22   0      350.30      413.63     30.45 o
   2  22   0       90.70       77.65     22.65 o
   4  22   0        8.81        6.14     10.64 o
   2  23   0        1.69       -5.18      8.83 o
   4  23   0       22.37       32.41     13.72 o
   2  24   0      181.68      249.91     26.70 o
   4  24   0       62.82       51.62     25.81 o
   2  25   0       21.95       -5.44     13.64 o
   2  26   0       27.99       11.98     15.64 o
   1   1   1      189.99      179.17      3.38 o
   2   1   1     4130.98     4025.40     29.25 o
   3   1   1     1921.79     2017.49     17.64 o
   4   1   1     1717.54     1757.13     17.44 o
   5   1   1        3.75        4.60      2.98 o
   6   1   1      308.09      285.12     11.92 o
   7   1   1       30.14       34.90      8.11 o
   8   1   1       24.83       12.90     18.43 o
   0   2   1     3607.72     3289.87     33.64 o
   1   2   1    13727.78    13237.78     91.99 o
   2   2   1      492.11      539.91      6.53 o
   3   2   1     4387.40     4619.59     33.15 o
   4   2   1      324.72      356.57     10.03 o
   5   2   1        4.76        3.87      2.96 o
   6   2   1      210.10      209.61     10.58 o
   7   2   1        0.00        5.07      7.37 o
   8   2   1       64.87       59.70     16.80 o
   1   3   1      236.68      228.57      3.78 o
   2   3   1       61.55       64.90      3.38 o
   3   3   1      294.47      300.94      5.24 o
   4   3   1      391.68      424.04      9.84 o
   5   3   1        7.06        8.93      2.99 o
   6   3   1      193.07      200.02      9.38 o
   7   3   1        0.28       -4.32      6.13 o
   8   3   1       41.48       33.46     10.80 o
   9   3   1       15.32       12.90     22.12 o
   0   4   1     6283.86     5956.90     56.01 o
   1   4   1     9085.87     8577.98     56.45 o
   2   4   1     2916.00     3007.41     21.17 o
   3   4   1      639.07      659.12      7.82 o
   4   4   1       46.00       61.28      3.07 o
   5   4   1      644.32      711.80      9.16 o
   6   4   1      124.17      124.85     13.54 o
   7   4   1        9.28        4.55      6.24 o
   8   4   1      119.30      106.62      9.19 o
   9   4   1        0.62        1.02      6.25 o
   1   5   1        7.10       13.95      1.47 o
   2   5   1      698.43      687.89      7.72 o
   3   5   1      431.42      444.09      6.56 o
   4   5   1      333.07      392.27      6.21 o
   5   5   1      253.78      279.48      6.45 o
   6   5   1       54.15       59.19      7.37 o
   7   5   1        4.85        6.83      5.17 o
   8   5   1        0.56        2.30      5.93 o
   9   5   1        6.16       15.05      7.18 o
   0   6   1      973.86      949.09     11.72 o
   1   6   1     3378.35     3225.89     22.57 o
   2   6   1      376.67      380.06      7.17 o
   3   6   1     2193.00     2105.72     17.60 o
   4   6   1        7.32        6.08      2.15 o
   5   6   1     1150.78     1226.17     17.63 o
   6   6   1       24.05       18.93      6.60 o
   7   6   1       20.89       16.31      6.06 o
   8   6   1       36.91       16.28      8.87 o
   9   6   1       13.53       32.69      8.10 o
   1   7   1     4295.10     4098.07     26.01 o
   2   7   1     1751.67     1769.26     14.20 o
   3   7   1      181.42      199.55      5.12 o
   4   7   1     1464.98     1552.10     16.85 o
   5   7   1      123.85      150.84      7.60 o
   6   7   1      340.25      357.90     13.66 o
   7   7   1       78.63       80.29      8.43 o
   8   7   1       26.13       28.30     10.11 o
   9   7   1       43.41       41.50      9.44 o
   0   8   1     5570.06     5085.95     44.65 o
   1   8   1      707.22      741.78      7.12 o
   2   8   1     3572.24     3489.87     24.59 o
   3   8   1        9.81        8.94      1.92 o
   4   8   1      394.39      407.71     10.28 o
   5   8   1      444.49      450.05     12.59 o
   6   8   1        3.18       -3.22      4.62 o
   7   8   1        1.59        6.85      6.92 o
   8   8   1        0.27       -6.71      6.71 o
   1   9   1      522.65      558.58      6.59 o
   2   9   1      660.26      762.24      8.83 o
   3   9   1        1.07        5.60      1.93 o
   4   9   1      164.71      177.10      7.41 o
   5   9   1       81.99       87.67      6.94 o
   6   9   1       23.35       11.90      5.60 o
   7   9   1        0.13       -2.41      6.14 o
   8   9   1       13.00       -1.83      7.33 o
   0  10   1    17127.70    18442.37    148.63 o
   1  10   1      620.34      634.36      7.07 o
   2  10   1     4694.63     5027.07     31.90 o
   3  10   1       13.51        6.03      2.24 o
   4  10   1      160.33      162.73      7.65 o
   5  10   1      363.08      405.42     14.98 o
   6  10   1        0.02       -5.16      5.16 o
   7  10   1        4.26        2.12      7.22 o
   8  10   1        2.40       -3.21      7.67 o
   1  11   1     2755.66     2630.38     18.07 o
   2  11   1     2144.34     2138.85     17.41 o
   3  11   1      871.92      879.33     13.77 o
   4  11   1      639.44      663.71     14.51 o
   5  11   1      157.76      152.96      9.84 o
   6  11   1       45.06       36.82      8.65 o
   7  11   1        1.24       -3.42      5.94 o
   8  11   1        0.11       -2.84      7.91 o
   0  12   1        1.77        0.74      2.35 o
   1  12   1      895.74      927.32     10.70 o
   2  12   1      101.06      120.53      4.47 o
   3  12   1      179.32      175.67      7.83 o
   4  12   1      220.19      215.28     14.78 o
   5  12   1      238.62      254.65     12.86 o
   6  12   1       54.36       33.47      9.62 o
   7  12   1        0.47        0.20      6.44 o
   8  12   1        1.68       -7.48      8.22 o
   1  13   1        4.53        4.47      2.18 o
   2  13   1      240.18      240.68      6.30 o
   3  13   1       57.35       54.66      4.37 o
   4  13   1      210.66      198.87     11.37 o
   5  13   1        1.61       -1.43      5.16 o
   6  13   1       60.41       55.81      8.28 o
   7  13   1       11.28       29.96      7.65 o
   8  13   1       10.19        2.02      9.23 o
   0  14   1      242.76      199.08      7.25 o
   1  14   1     1101.56     1155.65     12.16 o
   2  14   1        4.79        3.13      2.66 o
   3  14   1      283.82      309.50      9.28 o
   4  14   1      126.93      139.36     10.25 o
   5  14   1       89.91       80.49      9.07 o
   6  14   1       63.13       52.68      8.25 o
   7  14   1        0.14        1.04      7.08 o
   8  14   1        9.97        5.02      9.15 o
   1  15   1      755.64      692.30     12.40 o
   2  15   1       89.01       80.46      5.36 o
   3  15   1      309.37      312.24     14.61 o
   4  15   1        0.19       -3.46      4.38 o
   5  15   1      148.92      160.24     13.19 o
   6  15   1       16.26        8.03      6.99 o
   7  15   1        3.87       -2.83      7.45 o
   0  16   1      114.55       96.75      8.79 o
   1  16   1      152.18      167.40      6.26 o
   2  16   1       37.21       28.35      4.24 o
   3  16   1       62.48       64.87      5.80 o
   4  16   1        4.85        3.33      5.06 o
   5  16   1      118.34      142.02     13.20 o
   6  16   1       11.91        9.69      7.16 o
   7  16   1        3.65       -1.84      8.43 o
   1  17   1        0.06       -1.16      3.23 o
   2  17   1        0.35        2.80      3.66 o
   3  17   1        3.82        1.99      4.49 o
   4  17   1        1.88       -4.80      4.80 o
   5  17   1        5.01       -2.74      6.40 o
   6  17   1        0.00        5.77      7.43 o
   7  17   1        1.20       10.23      9.65 o
   0  18   1       29.69       36.86      6.89 o
   1  18   1      112.34       95.94      7.03 o
   2  18   1       24.33       28.03      5.04 o
   3  18   1       88.70       88.06      8.14 o
   4  18   1        5.19       -3.52      5.42 o
   5  18   1      159.02      176.12     13.02 o
   6  18   1        1.57        3.96      7.60 o
   7  18   1        4.69       -6.34      9.04 o
   1  19   1      240.81      233.97     10.63 o
   2  19   1        0.13       -4.16      4.16 o
   3  19   1       28.07       18.26      7.21 o
   4  19   1        3.27        0.12      5.69 o
   5  19   1        1.33       -6.88      6.88 o
   6  19   1        1.01        8.71      9.58 o
   0  20   1       36.65       40.63      8.80 o
   1  20   1      634.29      651.06     17.43 o
   2  20   1       45.60       43.47      7.35 o
   3  20   1       92.60       82.28      9.38 o
   4  20   1       23.66       25.97      7.15 o
   5  20   1        3.75       14.25      7.90 o
   6  20   1        1.44        6.69      9.17 o
   1  21   1       26.85       26.00      9.34 o
   2  21   1        3.75       11.13      6.24 o
   3  21   1       43.11       50.23      9.23 o
   4  21   1        0.03       11.34      6.65 o
   5  21   1        8.99       22.83      9.11 o
   0  22   1      136.76      124.81     13.07 o
   1  22   1      100.03      104.24     12.55 o
   2  22   1       79.62       85.30     13.80 o
   3  22   1      178.82      167.60     12.18 o
   4  22   1       17.01        9.74      7.08 o
   5  22   1       32.64       56.64     12.51 o
   1  23   1       26.61       35.30     10.11 o
   2  23   1        2.95        6.88      7.51 o
   3  23   1        4.18        0.93      6.66 o
   4  23   1       15.00       25.35      8.45 o
   0  24   1       39.84      -12.90     16.59 o
   1  24   1        9.86       15.99      9.82 o
   2  24   1        6.24        1.04      8.89 o
   3  24   1       10.85       16.09      8.13 o
   4  24   1        0.34       -1.39     10.77 o
   1  25   1       11.69        2.75     11.61 o
   2  25   1       29.02       13.60     10.45 o
   3  25   1       21.26       28.33     10.57 o
   1  26   1       11.27       17.92     12.93 o
   2  26   1        2.67        5.53     10.14 o
   1  27   1        0.69        1.84     16.95 o
   0   0   2     6420.28     6417.83    159.52 o
   1   0   2     5039.68     4806.65     49.07 o
   2   0   2    25307.83    25999.85    234.60 o
   3   0   2     3799.29     4017.36     65.31 o
   4   0   2       57.70       63.80      7.12 o
   5   0   2      392.54      429.19     15.20 o
   6   0   2       48.98       64.55     10.25 o
   7   0   2       44.46       17.90     14.47 o
   8   0   2       13.71       -9.22     16.59 o
   1   1   2        0.76        1.25      0.92 o
   2   1   2    12266.11    11975.80     78.45 o
   3   1   2       55.80       60.23      3.34 o
   4   1   2      181.59      180.80      6.17 o
   5   1   2       92.89      114.23      6.46 o
   6   1   2      296.34      254.19     13.29 o
   7   1   2       11.99        6.70      8.18 o
   8   1   2        1.28        1.84     16.59 o
   0   2   2     1069.38      913.48     14.96 o
   1   2   2     3724.64     3501.95     27.67 o
   2   2   2     5159.32     4982.60     33.05 o
   3   2   2     2009.02     2042.96     17.33 o
   4   2   2      557.72      571.29      9.21 o
   5   2   2      567.18      588.25     12.17 o
   6   2   2       27.29        9.48      5.09 o
   7   2   2       88.39       79.95      9.85 o
   8   2   2        1.06        1.82      6.33 o
   1   3   2       51.48       59.44      2.24 o
   2   3   2     5067.76     4979.59     34.56 o
   3   3   2        9.22       10.04      1.53 o
   4   3   2     1345.84     1247.74     11.27 o
   5   3   2      154.91      149.89      7.69 o
   6   3   2     1373.30     1347.92     34.42 o
   7   3   2       81.21       64.86      8.11 o
   8   3   2       48.19       41.58     14.58 o
   9   3   2       17.87       12.29      9.89 o
   0   4   2     1505.65     1197.30     14.92 o
   1   4   2      446.26      456.21      5.76 o
   2   4   2     6190.59     5767.45     38.61 o
   3   4   2      458.13      483.75      7.11 o
   4   4   2      262.53      303.65      6.15 o
   5   4   2      373.38      370.81      6.54 o
   6   4   2      188.16      182.44     10.35 o
   7   4   2       61.22       61.05      8.89 o
   8   4   2       49.09       41.57     10.67 o
   9   4   2        7.98       12.30      6.79 o
   1   5   2      364.56      361.35      4.72 o
   2   5   2      917.49      873.61      9.27 o
   3   5   2      490.49      449.02      7.02 o
   4   5   2      197.30      222.32      4.85 o
   5   5   2        3.52        5.32      2.73 o
   6   5   2        1.79       -2.92      5.24 o
   7   5   2       95.58      109.33     18.82 o
   8   5   2        6.68        6.07      6.22 o
   9   5   2       32.47       41.05      8.51 o
   0   6   2     3568.87     3348.44     30.09 o
   1   6   2     1658.47     1645.06     12.63 o
   2   6   2      368.77      357.93      6.28 o
   3   6   2       88.46       86.51      3.48 o
   4   6   2      669.88      697.66      8.92 o
   5   6   2        9.70       12.59      3.93 o
   6   6   2      212.37      231.56     17.83 o
   7   6   2        1.55       -8.02      8.84 o
   8   6   2      101.14       92.15     14.64 o
   9   6   2        6.52       10.70      7.70 o
   1   7   2      236.25      204.30      4.06 o
   2   7   2      403.04      373.08      5.68 o
   3   7   2       10.19       12.94      2.03 o
   4   7   2        0.00       -1.77      2.43 o
   5   7   2       49.86       46.06      4.92 o
   6   7   2      159.76      176.40     14.37 o
   7   7   2       28.05       11.49      8.11 o
   8   7   2        8.20       13.63      7.15 o
   9   7   2        6.10       -0.73     11.18 o
   0   8   2      420.60      411.54      7.49 o
   1   8   2     1368.98     1357.91     11.31 o
   2   8   2     4761.46     4537.29     30.60 o
   3   8   2      208.56      212.33      5.55 o
   4   8   2      638.79      656.47     14.79 o
   5   8   2      318.81      339.46     12.82 o
   6   8   2      112.00      120.89      9.41 o
   7   8   2       14.80        7.41      6.22 o
   8   8   2       28.64       13.76      7.53 o
   1   9   2     1178.56     1139.70      9.83 o
   2   9   2      138.91      154.09      4.09 o
   3   9   2     1916.29     1971.17     18.04 o
   4   9   2      111.25      114.54      5.75 o
   5   9   2      108.43      107.29      7.30 o
   6   9   2       36.29       56.95      7.06 o
   7   9   2        5.20        3.12      6.08 o
   8   9   2       24.37       13.36      8.01 o
   0  10   2        1.26        5.30      2.33 o
   1  10   2     5007.49     5603.89     33.68 o
   2  10   2        6.62       14.52      2.17 o
   3  10   2      644.02      704.32     10.00 o
   4  10   2      254.87      218.08      8.50 o
   5  10   2       17.25       11.22      4.96 o
   6  10   2        7.55        2.26      5.46 o
   7  10   2        0.42       -2.95      6.16 o
   8  10   2        1.56       -3.12      7.70 o
   1  11   2        5.58        6.56      1.69 o
   2  11   2       28.27       26.71      2.23 o
   3  11   2        0.17        1.83      2.47 o
   4  11   2      237.17      226.99      9.79 o
   5  11   2       23.39        6.66      5.20 o
   6  11   2       21.90       20.87      7.74 o
   7  11   2       11.50        8.67      7.17 o
   8  11   2       18.63       19.36      9.23 o
   0  12   2     1780.56     1671.97     23.81 o
   1  12   2     2629.20     2836.61     20.87 o
   2  12   2      251.49      253.62      6.22 o
   3  12   2      206.86      230.48      7.29 o
   4  12   2        0.10        3.77      4.47 o
   5  12   2        3.02       -2.97      5.07 o
   6  12   2       15.04        6.02      6.87 o
   7  12   2        5.53        5.90      7.37 o
   8  12   2        9.72        5.02      8.55 o
   1  13   2      276.82      306.32      6.29 o
   2  13   2      117.22      125.40      5.06 o
   3  13   2      608.66      622.50     14.38 o
   4  13   2      192.29      182.50     10.32 o
   5  13   2       48.07       51.61      7.45 o
   6  13   2        0.92        5.63      6.22 o
   7  13   2        0.29        9.36      6.94 o
   8  13   2       18.75       24.23      9.82 o
   0  14   2       26.89       22.38      3.67 o
   1  14   2       26.45       32.26      2.94 o
   2  14   2        0.63       -0.19      2.36 o
   3  14   2      137.80      149.22      8.53 o
   4  14   2       61.56       56.57      6.51 o
   5  14   2      184.62      212.38     12.60 o
   6  14   2        6.10       11.63      6.49 o
   7  14   2       59.29       52.64      9.14 o
   1  15   2       26.65       11.99      3.20 o
   2  15   2       73.19       83.48      5.46 o
   3  15   2       40.41       32.96      4.71 o
   4  15   2        5.16       11.60      5.19 o
   5  15   2        9.69        7.91      6.31 o
   6  15   2        7.30        8.43      7.04 o
   7  15   2        0.02       -6.92      6.92 o
   0  16   2        0.00        4.44      3.84 o
   1  16   2       14.90       14.56      3.20 o
   2  16   2      110.74       91.41      6.25 o
   3  16   2       64.52       47.55      5.48 o
   4  16   2      313.89      311.06     13.19 o
   5  16   2       34.18       30.89      7.71 o
   6  16   2       46.37       41.20      9.34 o
   7  16   2       12.15       17.82      9.65 o
   1  17   2       38.16       13.71      3.64 o
   2  17   2      243.27      226.53      9.58 o
   3  17   2      148.85      121.43      7.98 o
   4  17   2      161.32      148.42     10.04 o
   5  17   2       19.74       22.04      7.39 o
   6  17   2        1.18       -6.87      7.04 o
   7  17   2        0.35        5.46      9.35 o
   0  18   2     1385.51     1332.94     26.67 o
   1  18   2      252.79      227.43      9.84 o
   2  18   2      416.17      378.86     12.38 o
   3  18   2       21.46       23.32      5.66 o
   4  18   2       26.11       14.02      9.18 o
   5  18   2       10.52       13.25      7.03 o
   6  18   2       13.15        8.96      7.85 o
   1  19   2        7.64        7.11      4.96 o
   2  19   2        7.24        3.15      4.43 o
   3  19   2       14.06       20.98      5.77 o
   4  19   2       10.38       15.26      6.23 o
   5  19   2        3.73       -2.48      9.62 o
   6  19   2       22.62       26.33     10.57 o
   0  20   2       57.29       31.56      8.74 o
   1  20   2       59.78       78.74      8.32 o
   2  20   2       77.68       92.64      8.27 o
   3  20   2        3.96        2.60      5.38 o
   4  20   2       12.37        4.26      6.10 o
   5  20   2        0.00       -4.37      7.12 o
   6  20   2       13.68       -0.17     11.18 o
   1  21   2       32.73       32.71      7.04 o
   2  21   2        9.75        8.96      6.36 o
   3  21   2       88.53       81.14      8.34 o
   4  21   2        6.70        7.48      6.75 o
   5  21   2       17.96       21.96      8.93 o
   0  22   2      109.39      130.89     18.87 o
   1  22   2       48.89       53.68     12.19 o
   2  22   2        9.12        8.96      8.11 o
   3  22   2        1.64        5.49      6.55 o
   4  22   2       37.50       38.45      7.99 o
   5  22   2       17.04       32.81     16.39 o
   1  23   2       11.06        2.43      8.72 o
   2  23   2       13.80       40.64      9.17 o
   3  23   2        3.38        5.24      6.95 o
   4  23   2        0.12        6.12      8.96 o
   0  24   2       25.73       20.28     18.43 o
   1  24   2        0.07       -8.92      8.92 o
   2  24   2       97.03      121.71     14.21 o
   3  24   2        3.81        3.84      8.00 o
   4  24   2       53.84       45.48     35.05 o
   1  25   2        0.19        2.77     11.38 o
   2  25   2        3.84        1.14      9.15 o
   3  25   2        1.65        2.08      9.82 o
   1  26   2        9.88       16.59     12.77 o
   2  26   2        7.67       -5.97     13.64 o
   1  27   2        5.44       -6.10     31.34 o
   1   1   3     4280.23     3952.05     29.04 o
   2   1   3      708.14      735.70      6.81 o
   3   1   3     5542.74     5654.59     38.34 o
   4   1   3      106.20      107.32      4.43 o
   5   1   3        5.55        6.47      2.81 o
   6   1   3        4.37        1.11      4.05 o
   7   1   3       11.19        8.90      5.34 o
   8   1   3        0.22       -5.91      5.91 o
   9   1   3       22.15       46.09     11.06 o
   0   2   3    16064.96    15386.40    167.15 o
   1   2   3    54859.66    56924.92    478.07 o
   2   2   3     6584.10     6809.68     44.23 o
   3   2   3     2343.99     2589.41     19.89 o
   4   2   3       27.01       17.14      2.25 o
   5   2   3      224.80      251.26      7.91 o
   6   2   3        0.01        4.70      3.30 o
   7   2   3        0.30        6.40      3.81 o
   8   2   3        7.21       16.29      7.64 o
   9   2   3       41.16       53.12     10.27 o
   1   3   3    13596.87    12840.10     90.06 o
   2   3   3     4684.48     4495.27     33.49 o
   3   3   3     6393.99     6497.57     45.95 o
   4   3   3     1010.91     1063.96     10.06 o
   5   3   3       46.05       36.65      3.23 o
   6   3   3       55.28       57.78      7.38 o
   7   3   3        1.26       -1.47      5.03 o
   8   3   3        1.28        0.83      7.49 o
   9   3   3        7.61       25.44     14.75 o
   0   4   3      932.72      946.12     11.06 o
   1   4   3      510.51      507.19      6.14 o
   2   4   3      488.06      514.42      8.33 o
   3   4   3     1361.04     1305.04     12.97 o
   4   4   3      449.86      456.86      8.41 o
   5   4   3     1022.63     1056.42     16.04 o
   6   4   3      265.89      271.85     11.68 o
   7   4   3       41.00       55.74     16.36 o
   8   4   3       62.68       72.19     10.40 o
   9   4   3       26.61       23.96      7.99 o
   1   5   3     2829.83     2712.37     19.64 o
   2   5   3     1040.21     1043.90     10.80 o
   3   5   3        0.09        0.60      1.54 o
   4   5   3      300.35      277.65      7.83 o
   5   5   3      121.27      121.93      6.29 o
   6   5   3       57.43       49.31      6.87 o
   7   5   3       13.65       17.11      7.52 o
   8   5   3        2.39       -5.44      7.64 o
   9   5   3       23.89       33.00      8.44 o
   0   6   3     2827.20     2764.52     25.64 o
   1   6   3     6826.16     6752.34     43.03 o
   2   6   3      641.18      614.10      7.98 o
   3   6   3      337.69      320.44      9.26 o
   4   6   3      657.73      675.32      9.93 o
   5   6   3      873.03      874.77     14.58 o
   6   6   3      438.70      426.65     17.45 o
   7   6   3      129.25      152.80     13.41 o
   8   6   3       73.09       80.30     11.71 o
   9   6   3        2.23        8.63      7.46 o
   1   7   3      438.65      377.60      5.17 o
   2   7   3     1805.27     1743.08     15.61 o
   3   7   3        9.54       12.14      2.01 o
   4   7   3      979.93      984.89     13.16 o
   5   7   3       22.30       16.89      4.79 o
   6   7   3       12.67       15.35      6.37 o
   7   7   3        4.11       -6.20      6.20 o
   8   7   3       16.92       11.26      7.32 o
   0   8   3     1813.01     1893.88     20.01 o
   1   8   3      210.90      226.79      4.99 o
   2   8   3     1520.31     1588.49     13.71 o
   3   8   3      257.12      242.17      5.95 o
   4   8   3      440.40      459.69      9.40 o
   5   8   3       68.10       56.12      6.03 o
   6   8   3       21.85       15.18      6.90 o
   7   8   3       50.54       44.98     10.80 o
   8   8   3        3.53        0.79      7.58 o
   1   9   3        4.85       -0.22      1.25 o
   2   9   3     1464.59     1479.40     13.73 o
   3   9   3      191.95      168.32      5.44 o
   4   9   3      159.31      149.87      6.09 o
   5   9   3        9.52        5.10      4.50 o
   6   9   3        3.19       -2.64      5.94 o
   7   9   3       59.04       79.52     10.35 o
   8   9   3        5.80        0.52      9.05 o
   0  10   3     9476.14    10083.92     85.17 o
   1  10   3      443.80      529.50      6.94 o
   2  10   3     2738.75     2972.85     21.79 o
   3  10   3      205.48      192.13      5.96 o
   4  10   3        6.70        5.31      3.55 o
   5  10   3       19.36        2.88      4.15 o
   6  10   3       18.00       10.53      5.85 o
   7  10   3        7.87        2.65      8.56 o
   8  10   3        1.24        6.66      8.04 o
   1  11   3     1116.77     1125.72     10.24 o
   2  11   3     1116.53     1156.80     11.72 o
   3  11   3        5.97        0.18      2.16 o
   4  11   3      474.33      467.98     14.22 o
   5  11   3        0.00       -3.64      4.73 o
   6  11   3        1.23        2.10      5.52 o
   7  11   3        1.61       -5.10      6.19 o
   8  11   3        0.71       11.59      8.18 o
   0  12   3      377.11      351.15     10.26 o
   1  12   3        0.02       -0.83      1.69 o
   2  12   3        9.89        5.97      2.23 o
   3  12   3       82.54       90.99      5.38 o
   4  12   3       48.11       58.03      7.35 o
   5  12   3      530.01      529.56     17.32 o
   6  12   3       25.46       33.70      7.29 o
   7  12   3        0.02        2.88      7.10 o
   8  12   3        0.10       -7.84      7.84 o
   1  13   3      259.53      264.25      7.27 o
   2  13   3        5.01        7.51      2.40 o
   3  13   3      124.32      122.99      6.78 o
   4  13   3        1.00       -0.37      4.05 o
   5  13   3        0.51       -5.16      5.16 o
   6  13   3        5.23        0.69      6.02 o
   7  13   3       25.03       17.32      7.98 o
   8  13   3        1.06        4.08      9.39 o
   0  14   3      659.96      709.46     13.08 o
   1  14   3      668.02      741.30      9.95 o
   2  14   3       71.17       81.56      4.46 o
   3  14   3       20.60       19.72      4.79 o
   4  14   3       11.23       14.70      4.98 o
   5  14   3       74.85       90.13      9.21 o
   6  14   3        3.84        1.52      6.22 o
   7  14   3        0.10        3.33      7.76 o
   1  15   3      353.00      310.95      8.41 o
   2  15   3      611.23      616.93     12.61 o
   3  15   3        8.85       10.25      4.46 o
   4  15   3      121.44      128.78     12.96 o
   5  15   3        0.43       -5.53      5.63 o
   6  15   3       13.13       15.32      6.94 o
   7  15   3        1.91       -1.37      7.44 o
   0  16   3     1012.47      976.53     20.53 o
   1  16   3      509.69      490.96     10.18 o
   2  16   3       50.11       46.37      5.18 o
   3  16   3       42.46       37.16      5.40 o
   4  16   3      156.23      132.05      9.10 o
   5  16   3       23.57       26.62      7.31 o
   6  16   3       77.13       83.21     10.31 o
   7  16   3       24.15       26.27     10.08 o
   1  17   3      241.59      227.65      8.58 o
   2  17   3      232.94      223.83      9.43 o
   3  17   3      211.20      189.37     11.01 o
   4  17   3       74.70       81.00     11.07 o
   5  17   3        0.02        0.40      6.30 o
   6  17   3        4.27       -1.56      7.25 o
   7  17   3       10.31        2.58      8.98 o
   0  18   3        0.05       -0.78      6.56 o
   1  18   3     1192.97     1214.97     24.90 o
   2  18   3       11.29        8.17      4.35 o
   3  18   3        3.06        5.30      4.65 o
   4  18   3       24.37       19.84      6.48 o
   5  18   3        1.60        4.11      7.04 o
   6  18   3       22.37       26.19      8.98 o
   1  19   3       15.65        4.57      6.72 o
   2  19   3      290.34      332.60     12.04 o
   3  19   3      347.00      378.55     14.01 o
   4  19   3      187.96      195.17     12.09 o
   5  19   3       44.95       32.76     11.62 o
   6  19   3       13.12       19.09     10.28 o
   0  20   3      639.18      690.01     25.80 o
   1  20   3       22.67        8.35      5.83 o
   2  20   3      207.72      220.84     11.65 o
   3  20   3       20.96        2.44      5.55 o
   4  20   3        0.00        4.18      6.48 o
   5  20   3        0.31        8.84      8.13 o
   6  20   3        3.20        2.43      9.65 o
   1  21   3        1.84       -4.20      5.39 o
   2  21   3        7.48        8.10      5.75 o
   3  21   3        0.74       -2.41      5.51 o
   4  21   3        0.84        5.85      6.50 o
   5  21   3        3.32       -0.69      8.18 o
   0  22   3       92.38       92.99     17.56 o
   1  22   3        0.22       -5.01      6.08 o
   2  22   3       43.79       34.00      9.67 o
   3  22   3       17.77       23.41      7.57 o
   4  22   3        9.88       19.02      7.42 o
   5  22   3       14.98       29.82     11.38 o
   1  23   3        0.31       -5.14      8.03 o
   2  23   3       15.24        9.91      8.19 o
   3  23   3       50.93       79.03     15.69 o
   4  23   3        2.99        2.00      8.34 o
   0  24   3        1.61       29.49     20.28 o
   1  24   3        3.77        6.72     11.23 o
   2  24   3        1.20        3.53      8.19 o
   3  24   3        3.96        8.54      9.88 o
   4  24   3       15.01       33.01     11.85 o
   1  25   3        5.31        6.11     12.03 o
   2  25   3        8.91        9.27     12.03 o
   3  25   3       35.57       32.17     15.01 o
   1  26   3        0.06        4.33     12.30 o
   2  26   3        3.94        3.69     14.16 o
   0   0   4    69377.34    67264.53    921.04 o
   1   0   4      121.56      151.88      4.99 o
   2   0   4     2746.04     2541.02     24.44 o
   3   0   4      189.52      150.93      5.77 o
   4   0   4     2092.79     2063.70     24.15 o
   5   0   4      589.67      614.76     13.24 o
   6   0   4       93.77       87.20     10.73 o
   7   0   4       16.15        5.70      7.37 o
   8   0   4        0.58       -2.73      6.33 o
   1   1   4     1152.52     1121.57      9.34 o
   2   1   4       92.04       74.76      2.40 o
   3   1   4      632.03      614.36      7.87 o
   4   1   4     1003.28      997.85     10.94 o
   5   1   4        1.50       -0.47      2.33 o
   6   1   4       14.85        9.52      3.60 o
   7   1   4       22.96       31.43      5.50 o
   8   1   4        2.75       -3.41      5.50 o
   9   1   4        4.79        3.69      9.22 o
   0   2   4     1146.50     1020.16     15.91 o
   1   2   4      791.49      806.45      7.39 o
   2   2   4       39.26       46.66      1.98 o
   3   2   4        4.53        2.91      1.71 o
   4   2   4      367.12      421.98      7.13 o
   5   2   4        4.18       -0.60      2.34 o
   6   2   4       66.35       66.68      5.59 o
   7   2   4        0.03       -0.54      5.29 o
   8   2   4        9.08        1.00     11.10 o
   9   2   4        1.44        5.20     11.98 o
   1   3   4      972.34      848.11      8.75 o
   2   3   4      167.48      189.68      4.83 o
   3   3   4       70.18       79.20      3.31 o
   4   3   4       82.02      100.97      3.99 o
   5   3   4        1.69       -1.68      2.15 o
   6   3   4      188.55      169.77     10.04 o
   7   3   4       13.51       11.95      5.92 o
   8   3   4        1.36       -2.12      6.75 o
   9   3   4        4.33       11.06     11.06 o
   0   4   4    12318.25    11203.77    103.19 o
   1   4   4     5989.77     5658.02     42.29 o
   2   4   4     1639.25     1532.77     14.15 o
   3   4   4        2.76       -0.29      1.76 o
   4   4   4       64.11       56.34      3.34 o
   5   4   4      312.69      367.75      8.15 o
   6   4   4       34.03       29.29      5.91 o
   7   4   4        7.35       -2.81      6.25 o
   8   4   4       10.41       11.61      7.91 o
   9   4   4        0.45       -5.53     11.06 o
   1   5   4     2860.15     2669.35     19.63 o
   2   5   4      956.46      891.49     10.11 o
   3   5   4     2862.27     2906.52     22.86 o
   4   5   4      760.89      774.91     10.28 o
   5   5   4      141.45      136.04      6.64 o
   6   5   4       44.35       36.08      7.01 o
   7   5   4        1.21        1.69      6.64 o
   8   5   4        0.05       -6.82      7.59 o
   9   5   4        0.21        8.43      7.85 o
   0   6   4      473.48      497.95      7.64 o
   1   6   4     1766.34     1790.89     15.64 o
   2   6   4      378.46      384.61      6.20 o
   3   6   4       21.08       17.09      2.59 o
   4   6   4      348.87      326.98      8.39 o
   5   6   4       31.19       29.69      4.26 o
   6   6   4        2.47        7.39      6.60 o
   7   6   4        6.83        9.55      6.60 o
   8   6   4        0.55        3.07     11.59 o
   9   6   4        0.58        6.65      7.96 o
   1   7   4      240.38      233.07      4.21 o
   2   7   4      148.91      132.32      3.68 o
   3   7   4      130.57      120.66      4.93 o
   4   7   4       83.50       84.93      7.54 o
   5   7   4      150.78      146.54      8.07 o
   6   7   4       34.10       33.68      8.53 o
   7   7   4       18.43       24.04      7.84 o
   8   7   4        3.36       -1.34      8.43 o
   0   8   4     4059.85     3978.62     36.68 o
   1   8   4     1399.05     1531.99     12.55 o
   2   8   4      179.01      161.44      4.91 o
   3   8   4       33.13       41.15      3.12 o
   4   8   4       52.89       37.97      3.91 o
   5   8   4       56.96       52.64      5.67 o
   6   8   4       10.71        9.80      7.50 o
   7   8   4       10.55       -1.13      7.19 o
   8   8   4        1.97       -5.53      6.51 o
   1   9   4       38.12       35.68      2.43 o
   2   9   4     1030.97     1119.22     11.57 o
   3   9   4      161.10      164.85      5.53 o
   4   9   4      247.84      229.68      6.86 o
   5   9   4        9.05       -0.16      4.20 o
   6   9   4       40.75       63.51      9.93 o
   7   9   4       39.05       41.93      9.75 o
   8   9   4        5.70       18.85      8.14 o
   0  10   4      308.79      341.42      7.03 o
   1  10   4       87.12       94.23      3.57 o
   2  10   4        0.02       -0.53      1.85 o
   3  10   4       61.08       75.26      4.37 o
   4  10   4      433.26      447.01     10.15 o
   5  10   4        4.25        4.61      4.87 o
   6  10   4        2.85        5.26      6.54 o
   7  10   4        0.95        8.42      7.01 o
   8  10   4        0.19       -6.90      6.90 o
   1  11   4       86.59       93.27      3.45 o
   2  11   4       39.96       49.98      3.28 o
   3  11   4       48.61       51.66      4.08 o
   4  11   4      136.52      156.49      7.63 o
   5  11   4        0.45       -5.08      5.08 o
   6  11   4       30.22       25.85      9.59 o
   7  11   4        4.28       -1.77      6.57 o
   8  11   4       17.61       18.31      8.75 o
   0  12   4      834.53      698.00     12.02 o
   1  12   4       90.67      110.94      3.89 o
   2  12   4      168.22      161.89      5.39 o
   3  12   4        1.51       -2.73      2.73 o
   4  12   4       36.10       40.98      4.95 o
   5  12   4        0.03        0.98      5.39 o
   6  12   4        0.74        0.50      5.69 o
   7  12   4        5.15        2.80      7.02 o
   8  12   4        2.56       -3.54      8.87 o
   1  13   4       98.02      133.44      4.91 o
   2  13   4       74.34       73.41      4.79 o
   3  13   4       13.08       20.84      3.72 o
   4  13   4      208.50      205.59      9.93 o
   5  13   4        1.52        3.18      5.50 o
   6  13   4       17.86       15.94      7.69 o
   7  13   4        1.50        2.19      7.57 o
   8  13   4        0.67        4.26      8.78 o
   0  14   4       49.24       58.81      4.76 o
   1  14   4       10.45        5.82      2.57 o
   2  14   4       32.03       26.73      3.43 o
   3  14   4        6.65        4.49      4.26 o
   4  14   4        6.04        3.21      5.51 o
   5  14   4        3.01       -3.77      5.39 o
   6  14   4        2.00       11.73      6.82 o
   7  14   4        0.00        1.49      7.52 o
   1  15   4        9.43        7.24      2.95 o
   2  15   4       42.80       51.65      4.64 o
   3  15   4       23.33       21.42      5.66 o
   4  15   4       30.95       26.41      5.97 o
   5  15   4       16.36       15.34      6.77 o
   6  15   4       36.91       28.55      8.15 o
   7  15   4        8.23        8.70      8.17 o
   0  16   4        1.69        6.94      6.12 o
   1  16   4       43.07       46.43      6.16 o
   2  16   4        2.13       -3.23      3.57 o
   3  16   4        1.13        5.14      4.31 o
   4  16   4        2.47        1.91      4.95 o
   5  16   4        4.04       -3.60      5.92 o
   6  16   4        0.29        4.14      6.77 o
   7  16   4        0.80        8.48      9.17 o
   1  17   4       20.77       13.94      4.01 o
   2  17   4       21.55       10.76      4.35 o
   3  17   4      125.12      122.05      8.24 o
   4  17   4        0.82       -3.98      5.01 o
   5  17   4       38.24       21.71      7.67 o
   6  17   4       12.05        7.64      7.73 o
   7  17   4       11.34       13.67     10.91 o
   0  18   4       25.67       33.41      7.85 o
   1  18   4       61.87       59.32      6.11 o
   2  18   4       41.14       66.20      6.36 o
   3  18   4        1.61       -2.91      4.40 o
   4  18   4       10.43        6.97      5.97 o
   5  18   4        6.30        7.94      7.29 o
   6  18   4        2.56        5.99      7.80 o
   1  19   4        1.87        1.84      5.21 o
   2  19   4       10.38       14.96      4.84 o
   3  19   4        3.73       12.08      5.38 o
   4  19   4        0.16        1.01      6.02 o
   5  19   4        9.43        5.54      7.45 o
   6  19   4       23.08       37.37     11.53 o
   0  20   4      231.65      236.00     15.87 o
   1  20   4       21.74       13.18      6.13 o
   2  20   4      112.76      110.65      8.98 o
   3  20   4        1.54       -1.38      5.77 o
   4  20   4       56.50       71.96     13.77 o
   5  20   4        1.96       14.34      8.10 o
   6  20   4        1.06       -1.20      9.42 o
   1  21   4        0.64        3.93      6.27 o
   2  21   4       38.72       44.37      7.19 o
   3  21   4        4.87        8.06      6.88 o
   4  21   4       36.87       25.05      7.66 o
   5  21   4        0.04       -6.84      8.07 o
   0  22   4      126.71      116.88     18.25 o
   1  22   4        7.67        6.91      8.43 o
   2  22   4        6.02        5.36      7.45 o
   3  22   4        4.83       15.03      8.34 o
   4  22   4        7.37        1.81      7.11 o
   5  22   4        0.01        1.21      9.88 o
   1  23   4        0.93        1.28      8.03 o
   2  23   4       10.56       16.08      8.32 o
   3  23   4        0.20       -4.52      9.30 o
   4  23   4        6.88       -4.43      8.21 o
   0  24   4       28.65       38.71     22.12 o
   1  24   4        3.39       -2.62      8.72 o
   2  24   4       92.40      123.49     13.13 o
   3  24   4        1.45        5.84      9.64 o
   4  24   4       75.85       93.62     15.43 o
   1  25   4        0.00        0.33     11.61 o
   2  25   4        5.09       -2.85     11.32 o
   3  25   4        0.41      -10.85     10.85 o
   0  26   4        2.75       14.75     20.28 o
   1  26   4        0.02        0.65     12.39 o
   2  26   4       12.02       28.57     16.95 o
   1   1   5     1505.47     1355.55     10.61 o
   2   1   5      505.56      454.68      5.04 o
   3   1   5     1049.47      975.78      9.34 o
   4   1   5      182.00      200.66      5.04 o
   5   1   5      737.40      764.76     11.31 o
   6   1   5        1.35       -0.44      3.98 o
   7   1   5       35.89       34.37      5.37 o
   8   1   5        4.95       -0.34      5.39 o
   9   1   5       28.52       17.21      9.89 o
   0   2   5     5659.28     5441.74     61.67 o
   1   2   5     3688.77     3437.12     25.17 o
   2   2   5      107.32       90.66      2.68 o
   3   2   5      406.69      418.55      5.73 o
   4   2   5      177.75      181.00      5.21 o
   5   2   5       82.63       80.18      4.60 o
   6   2   5        2.97       -0.53      4.19 o
   7   2   5       36.70       26.68      5.44 o
   8   2   5        0.56       -3.59      7.25 o
   9   2   5       22.96       25.81     10.17 o
   1   3   5      256.11      250.28      4.38 o
   2   3   5      198.22      201.33      4.29 o
   3   3   5      882.78      808.54      8.47 o
   4   3   5        9.13       10.68      2.20 o
   5   3   5       19.15       15.31      5.37 o
   6   3   5        8.44        5.58      5.23 o
   7   3   5       58.23       56.45      8.25 o
   8   3   5       11.60       20.27      9.00 o
   9   3   5        1.40        1.54     19.36 o
   0   4   5     2082.50     2205.20     26.27 o
   1   4   5      284.06      294.67      4.72 o
   2   4   5       27.36       23.05      2.06 o
   3   4   5      596.31      552.44      7.01 o
   4   4   5      115.43       93.87      4.00 o
   5   4   5       33.34       36.60      5.61 o
   6   4   5       60.43       76.95      7.70 o
   7   4   5       16.21       14.54      6.62 o
   8   4   5        1.12       -0.64      6.92 o
   9   4   5        0.79       -5.10      9.71 o
   1   5   5        1.88        4.15      1.59 o
   2   5   5        9.16        4.28      1.61 o
   3   5   5       45.65       44.66      2.79 o
   4   5   5      259.74      298.30      7.04 o
   5   5   5      453.89      462.36     13.15 o
   6   5   5        1.40       -2.95      4.62 o
   7   5   5       19.47       16.04      6.70 o
   8   5   5        3.25       -6.56      8.78 o
   9   5   5        8.81        0.76     14.75 o
   0   6   5      127.51      168.82      5.07 o
   1   6   5      411.73      341.08      5.08 o
   2   6   5      142.33      126.85      4.57 o
   3   6   5        8.84        3.85      1.77 o
   4   6   5      598.03      587.57     10.26 o
   5   6   5        1.78       -4.09      4.09 o
   6   6   5       67.17       69.76      8.41 o
   7   6   5       48.14       39.19      7.77 o
   8   6   5        0.13        2.07      9.37 o
   1   7   5      407.99      402.60      5.66 o
   2   7   5     2483.65     2421.60     19.59 o
   3   7   5      600.31      565.14      9.17 o
   4   7   5      487.98      501.04     10.12 o
   5   7   5       96.03      102.81      8.74 o
   6   7   5        3.26        1.21      5.59 o
   7   7   5        3.66        1.71      6.74 o
   8   7   5        4.05       11.91      9.17 o
   0   8   5     9818.33     9766.95     81.50 o
   1   8   5     4290.58     4430.42     30.79 o
   2   8   5     2065.81     2121.69     18.16 o
   3   8   5      282.84      302.93      7.21 o
   4   8   5       83.44       67.71      3.77 o
   5   8   5      183.65      161.73      9.77 o
   6   8   5        0.52       -5.63      6.09 o
   7   8   5        4.86       16.44      7.61 o
   8   8   5        1.22        4.24      9.10 o
   1   9   5        4.34        5.97      1.66 o
   2   9   5       12.22       15.18      3.00 o
   3   9   5      309.34      265.13      7.64 o
   4   9   5       78.05       72.05      6.26 o
   5   9   5        3.70       -1.17      4.55 o
   6   9   5        0.39       -0.16      6.08 o
   7   9   5       34.48       45.17      9.81 o
   8   9   5        0.23       -4.42      7.17 o
   0  10   5      970.84      935.78     12.13 o
   1  10   5      142.08      141.47      4.48 o
   2  10   5      316.43      352.14      7.43 o
   3  10   5        5.78       -0.35      2.20 o
   4  10   5        4.35        3.77      2.98 o
   5  10   5       48.94       44.56      6.87 o
   6  10   5        8.12       -0.18      7.02 o
   7  10   5        5.82       15.66      8.36 o
   8  10   5       18.74        9.91      7.94 o
   1  11   5      141.41      140.92      4.54 o
   2  11   5      274.40      286.36      7.09 o
   3  11   5      251.29      226.11      7.11 o
   4  11   5       61.64       52.10      4.64 o
   5  11   5       11.15        9.82      6.34 o
   6  11   5       67.17      101.38     12.51 o
   7  11   5        0.53        7.60      6.93 o
   8  11   5       28.37       31.37      9.76 o
   0  12   5      922.37     1002.60     14.72 o
   1  12   5      595.76      601.19      8.38 o
   2  12   5       23.64       38.42      3.86 o
   3  12   5        5.34        1.97      3.17 o
   4  12   5       79.63       63.14      5.91 o
   5  12   5      110.95      129.27     15.10 o
   6  12   5      108.79      104.04     14.64 o
   7  12   5        8.25       -0.08      7.57 o
   8  12   5       27.41       23.85      9.65 o
   1  13   5        1.53       -0.48      2.06 o
   2  13   5      385.99      386.29     10.72 o
   3  13   5       56.97       54.41      4.89 o
   4  13   5      331.76      314.56     15.55 o
   5  13   5        2.59        5.25      5.78 o
   6  13   5       87.71       91.16     10.06 o
   7  13   5       22.52       30.94      8.80 o
   8  13   5       21.91       19.83     16.50 o
   0  14   5       94.97      113.77     10.61 o
   1  14   5       42.77       30.55      3.29 o
   2  14   5       52.71       48.10      5.30 o
   3  14   5       11.51       10.81      4.64 o
   4  14   5       13.66        9.83      4.75 o
   5  14   5      108.11      110.79     10.06 o
   6  14   5       13.85        8.83      6.69 o
   7  14   5        2.21       -1.10      7.52 o
   1  15   5      387.58      357.02      9.34 o
   2  15   5       75.58       61.22      5.03 o
   3  15   5        7.99        0.40      4.50 o
   4  15   5      195.32      183.07     10.20 o
   5  15   5        2.79       -6.05      6.05 o
   6  15   5       22.68       14.36      7.54 o
   7  15   5        2.01       -1.77      7.90 o
   0  16   5      160.98      156.39     11.17 o
   1  16   5      920.65      957.39     16.85 o
   2  16   5       54.53       36.59      4.74 o
   3  16   5      325.20      325.42     12.24 o
   4  16   5        0.39        0.30      5.22 o
   5  16   5       10.60       25.06      7.39 o
   6  16   5       11.02        9.97      7.58 o
   7  16   5        2.87       14.38     10.38 o
   1  17   5       14.43       11.35      4.68 o
   2  17   5        1.67        1.89      4.02 o
   3  17   5       90.65       94.35      7.64 o
   4  17   5        1.20       -0.21      5.24 o
   5  17   5       59.83       51.91     10.03 o
   6  17   5        1.23       -3.77      7.04 o
   7  17   5        3.27        3.38      9.51 o
   0  18   5      100.47       52.03      8.57 o
   1  18   5        4.25       -1.82      4.20 o
   2  18   5       14.24        8.45      4.59 o
   3  18   5       20.80       15.16      5.57 o
   4  18   5        3.47        2.95      5.92 o
   5  18   5       55.58       33.39      8.44 o
   6  18   5        0.58       -1.76      7.80 o
   1  19   5      318.31      337.09     14.63 o
   2  19   5       52.04       59.01      6.85 o
   3  19   5       79.19       69.21      7.47 o
   4  19   5       46.70       34.67      7.24 o
   5  19   5        4.53       -5.45      6.06 o
   6  19   5        3.23        3.00      9.82 o
   0  20   5       25.90       26.07      9.46 o
   1  20   5      526.25      520.31     25.26 o
   2  20   5        2.89        0.88      5.42 o
   3  20   5       40.29       34.91      6.69 o
   4  20   5        8.13        7.61      6.41 o
   5  20   5       14.30       10.28      6.91 o
   6  20   5        3.68        4.34      9.97 o
   1  21   5       20.46       16.64      7.01 o
   2  21   5        1.08        5.34      5.93 o
   3  21   5       19.55       14.65      7.14 o
   4  21   5        3.29       -0.88      6.38 o
   5  21   5        6.80        3.34      7.20 o
   0  22   5        5.28        1.41     12.90 o
   1  22   5       73.68       68.93      9.71 o
   2  22   5        2.00        2.27      6.40 o
   3  22   5      109.40      104.23     16.51 o
   4  22   5        6.30        1.55      6.92 o
   5  22   5        3.24        4.46     10.59 o
   1  23   5       14.55       10.83      7.31 o
   2  23   5        0.09        5.68      8.01 o
   3  23   5        3.48       -2.79      8.96 o
   4  23   5        5.20        1.06      9.24 o
   0  24   5        0.54      -14.75     14.75 o
   1  24   5        1.83        9.65      9.42 o
   2  24   5        6.39        9.44      9.35 o
   3  24   5        1.65        7.58     11.35 o
   4  24   5       25.88       46.96     17.17 o
   1  25   5        0.07        9.84     10.28 o
   2  25   5       40.12       29.39     11.00 o
   3  25   5        1.26      -11.23     11.23 o
   0  26   5      138.36      258.10     40.56 o
   1  26   5       52.86       45.31     14.82 o
   2  26   5       54.79      140.10     33.18 o
   0   0   6    35181.64    33637.23    462.77 o
   1   0   6     1667.66     1536.38     17.03 o
   2   0   6      192.18      177.19      6.43 o
   3   0   6      284.63      293.73      7.80 o
   4   0   6        0.49        1.50      2.85 o
   5   0   6       11.55       26.92     10.17 o
   6   0   6       19.31       24.85      8.03 o
   7   0   6       11.30        4.87      8.06 o
   8   0   6       15.09        9.22     14.75 o
   1   1   6     1206.49     1080.02      9.12 o
   2   1   6     1051.86      922.96      9.47 o
   3   1   6       11.14       12.70      1.69 o
   4   1   6      285.96      294.56      6.04 o
   5   1   6        4.96        4.17      3.63 o
   6   1   6      170.04      150.43      8.40 o
   7   1   6        0.73        2.17      5.04 o
   8   1   6        0.65        0.20      5.76 o
   9   1   6        0.62        3.53     10.82 o
   0   2   6     9977.52     9688.85    106.67 o
   1   2   6       53.86       73.12      2.24 o
   2   2   6      948.75      899.05      9.01 o
   3   2   6      405.38      403.20      5.27 o
   4   2   6      177.85      168.14      5.49 o
   5   2   6       20.98       27.29      4.08 o
   6   2   6       13.17        8.19      4.10 o
   7   2   6        8.65        8.17      6.38 o
   8   2   6        8.48       15.95      7.64 o
   9   2   6        0.73        2.51     11.89 o
   1   3   6      189.52      183.66      3.55 o
   2   3   6     3923.62     3698.28     25.98 o
   3   3   6       59.85       52.06      2.65 o
   4   3   6      113.46      135.92      6.31 o
   5   3   6       90.69       81.58      7.27 o
   6   3   6      426.63      428.63     15.94 o
   7   3   6        2.05       -5.94      5.94 o
   8   3   6       24.92       25.56     10.37 o
   9   3   6        0.37       12.82     10.11 o
   0   4   6      531.29      395.97      8.25 o
   1   4   6        8.79        8.56      1.68 o
   2   4   6     1830.14     1788.14     16.26 o
   3   4   6       76.76       91.21      3.42 o
   4   4   6       12.91        4.16      2.42 o
   5   4   6       57.51       45.58      6.34 o
   6   4   6        0.50       -1.12      5.23 o
   7   4   6        5.52       -0.52      6.50 o
   8   4   6        0.34       -7.90      8.05 o
   9   4   6        3.48       -1.07     11.15 o
   1   5   6      238.77      207.93      4.91 o
   2   5   6       14.56       11.37      1.93 o
   3   5   6      101.31       91.42      3.47 o
   4   5   6      271.11      280.51      7.75 o
   5   5   6        1.15        7.95      4.91 o
   6   5   6        7.08       -2.98      5.42 o
   7   5   6        0.27        3.47      6.13 o
   8   5   6        1.73        1.01      8.03 o
   0   6   6       51.86       66.08      3.85 o
   1   6   6     4205.86     4075.30     29.26 o
   2   6   6       92.75       83.44      3.55 o
   3   6   6      275.18      274.93      7.22 o
   4   6   6       46.57       42.54      3.73 o
   5   6   6       24.47       25.29      5.83 o
   6   6   6        0.30        4.25      5.63 o
   7   6   6        0.28       -5.88      5.88 o
   8   6   6        3.18        5.61      9.58 o
   1   7   6      861.10      822.47      8.69 o
   2   7   6      285.49      281.03      6.46 o
   3   7   6      630.66      646.57     11.11 o
   4   7   6        2.44        0.99      2.54 o
   5   7   6      158.33      160.16     10.30 o
   6   7   6       97.22       91.30      9.12 o
   7   7   6        8.26        1.55      6.93 o
   8   7   6        3.01       13.16      8.80 o
   0   8   6        9.39        3.03      2.12 o
   1   8   6      421.57      383.00      6.90 o
   2   8   6      670.83      594.45     10.64 o
   3   8   6      171.63      165.80      5.90 o
   4   8   6        1.37       -1.48      2.57 o
   5   8   6      145.79      139.17     10.24 o
   6   8   6        0.01       -5.33      5.33 o
   7   8   6       23.47       24.33      7.94 o
   8   8   6        5.71        8.03      8.98 o
   1   9   6      674.25      674.32      7.97 o
   2   9   6      294.56      238.16      5.38 o
   3   9   6      192.99      205.67      7.11 o
   4   9   6       11.37       13.45      3.15 o
   5   9   6       39.29       22.43      5.74 o
   6   9   6        0.02       -2.23      5.93 o
   7   9   6        8.74        9.12      7.77 o
   8   9   6        8.74       -3.74      8.49 o
   0  10   6     2769.35     2662.27     25.11 o
   1  10   6        2.99        0.34      1.55 o
   2  10   6      424.22      435.43      7.36 o
   3  10   6      355.96      355.42     10.22 o
   4  10   6       97.75      101.76      5.45 o
   5  10   6      318.35      316.33     15.62 o
   6  10   6        8.95       12.38      8.72 o
   7  10   6       46.33       30.84      9.24 o
   8  10   6        1.56        6.18      7.64 o
   1  11   6      206.25      227.61      5.24 o
   2  11   6       95.47       90.94      4.56 o
   3  11   6       54.11       57.45      4.18 o
   4  11   6      208.96      241.95     10.35 o
   5  11   6        0.00       -5.23      5.23 o
   6  11   6       73.41       58.62     14.47 o
   7  11   6        0.03        0.89      8.21 o
   8  11   6       48.02       59.28     10.24 o
   0  12   6        0.31        0.04      2.62 o
   1  12   6     1095.54     1103.33     15.80 o
   2  12   6      128.19      129.84      7.33 o
   3  12   6       98.56       94.08      5.71 o
   4  12   6        0.52        4.37      3.42 o
   5  12   6      133.77      143.70     15.11 o
   6  12   6       31.39       22.07      8.96 o
   7  12   6       78.58       99.08     20.60 o
   8  12   6        0.10        2.86      9.01 o
   1  13   6       15.39       10.91      2.46 o
   2  13   6       56.55       72.10      5.41 o
   3  13   6       13.18        4.19      3.41 o
   4  13   6       92.40      101.67      7.92 o
   5  13   6       86.73      109.47      9.78 o
   6  13   6       60.00       55.48      9.94 o
   7  13   6       36.14       58.64      9.73 o
   0  14   6       21.41       22.03      4.35 o
   1  14   6       82.42       70.42      4.29 o
   2  14   6       52.83       62.03      4.96 o
   3  14   6      716.67      740.34     14.54 o
   4  14   6      182.64      190.25     12.67 o
   5  14   6      368.13      413.00     17.37 o
   6  14   6        0.57       -4.02     10.84 o
   7  14   6       74.88       91.28     11.44 o
   1  15   6      196.96      176.82      8.73 o
   2  15   6      507.50      436.42     12.87 o
   3  15   6      293.24      299.42     15.53 o
   4  15   6      135.63      122.75      8.95 o
   5  15   6       49.62       46.14      6.55 o
   6  15   6        0.43       -6.78      6.78 o
   7  15   6        2.46       -1.56      8.45 o
   0  16   6     3665.69     3694.19     57.55 o
   1  16   6      360.01      394.36     13.56 o
   2  16   6     1478.13     1570.49     42.60 o
   3  16   6      254.74      267.80     11.28 o
   4  16   6      105.66      119.90      8.95 o
   5  16   6       23.71       20.55      7.40 o
   6  16   6        3.98        6.55      7.67 o
   7  16   6        8.94       24.73     10.47 o
   1  17   6       51.41       42.11      6.02 o
   2  17   6      232.30      229.78     10.46 o
   3  17   6      187.64      205.30     10.46 o
   4  17   6      113.57      131.60      9.73 o
   5  17   6        7.12        8.13      6.08 o
   6  17   6       53.80       46.34      9.26 o
   7  17   6        0.51       -8.80      8.80 o
   0  18   6      669.12      756.88     36.37 o
   1  18   6      427.11      502.54     16.62 o
   2  18   6      285.42      291.08     12.02 o
   3  18   6        2.45        1.07      5.06 o
   4  18   6       82.48       92.45      8.42 o
   5  18   6       40.94       54.34      8.76 o
   6  18   6       41.04       51.21     10.35 o
   1  19   6       59.90       56.47      7.50 o
   2  19   6      127.66      134.57     10.37 o
   3  19   6       29.11       28.48      6.24 o
   4  19   6      139.56      133.91     10.54 o
   5  19   6        0.55       -1.57      6.13 o
   6  19   6        8.58       -1.95     16.76 o
   0  20   6      120.30      149.93     15.59 o
   1  20   6       16.03       31.23      6.95 o
   2  20   6        1.07        7.66      6.67 o
   3  20   6        0.64        5.47      5.65 o
   4  20   6       16.62       13.22      6.95 o
   5  20   6        0.62        4.49      6.78 o
   6  20   6       37.41       42.93     13.57 o
   1  21   6       11.51        1.91      6.64 o
   2  21   6       63.37       63.22      9.71 o
   3  21   6       80.68       83.32      9.11 o
   4  21   6        1.89        2.12      6.70 o
   5  21   6       24.74        6.97      8.32 o
   0  22   6       12.04        5.53     14.75 o
   1  22   6       56.07       63.22      9.58 o
   2  22   6       16.64       26.41      8.21 o
   3  22   6       18.37       13.04      8.34 o
   4  22   6        0.07       -0.93      6.68 o
   5  22   6        0.15       -4.59      8.07 o
   1  23   6        0.47       -4.03      7.31 o
   2  23   6        9.82        8.70      8.42 o
   3  23   6        6.98       -8.93      8.93 o
   4  23   6        1.00        5.73      9.03 o
   0  24   6       34.62       11.06     18.43 o
   1  24   6       65.29       66.13     12.42 o
   2  24   6       26.34        7.86     11.11 o
   3  24   6       26.46       21.46     12.53 o
   4  24   6        4.46       16.59     20.28 o
   1  25   6        0.00       13.59     10.17 o
   2  25   6        0.01      -10.80     13.27 o
   3  25   6        0.52       -8.78     13.64 o
   0  26   6       27.40       22.12     22.12 o
   1  26   6       59.06       74.66     20.73 o
   2  26   6        0.06       12.90     23.96 o
   1   1   7      689.94      660.99      6.79 o
   2   1   7       36.03       37.02      3.07 o
   3   1   7      455.45      424.62      4.98 o
   4   1   7       20.21       30.65      2.47 o
   5   1   7      156.02      157.77      7.29 o
   6   1   7        1.91        6.45      4.94 o
   7   1   7       24.34       26.43      6.25 o
   8   1   7       24.07       38.10     13.18 o
   9   1   7        1.70        1.08      9.14 o
   0   2   7        0.80        2.30      1.48 o
   1   2   7     1584.69     1655.20     13.59 o
   2   2   7      407.00      393.26      5.20 o
   3   2   7      159.25      180.10      3.86 o
   4   2   7      128.93      149.14      4.53 o
   5   2   7       47.88       53.67      5.39 o
   6   2   7        7.83       -0.06      4.10 o
   7   2   7       63.61       73.48      9.08 o
   8   2   7        0.12        2.01      8.43 o
   9   2   7       26.93       55.57     12.04 o
   1   3   7      193.05      172.16      5.09 o
   2   3   7      200.25      195.30      4.70 o
   3   3   7       50.38       43.78      2.41 o
   4   3   7       16.65       15.21      2.55 o
   5   3   7      129.56      123.11      8.71 o
   6   3   7        1.57       -3.95      5.23 o
   7   3   7        6.92       -0.39      9.58 o
   8   3   7        0.64        2.07      9.48 o
   9   3   7       15.51       19.53     10.27 o
   0   4   7      197.94      213.89      6.59 o
   1   4   7     1510.99     1370.83     12.35 o
   2   4   7      845.78      847.46      9.04 o
   3   4   7        1.99       -1.56      1.56 o
   4   4   7       90.74       80.33      4.54 o
   5   4   7      301.79      311.86     18.46 o
   6   4   7        8.22        4.98      5.23 o
   7   4   7       17.59        9.83      7.24 o
   8   4   7        0.91       -2.01     10.03 o
   1   5   7      954.50      874.03      9.31 o
   2   5   7      766.52      758.08      9.35 o
   3   5   7     1291.97     1324.24     13.33 o
   4   5   7       73.08       79.52      4.45 o
   5   5   7      849.63      843.26     19.80 o
   6   5   7       66.27       61.78      8.02 o
   7   5   7       41.24       20.96      7.46 o
   8   5   7        2.67        1.31      8.16 o
   0   6   7      256.32      274.41     10.11 o
   1   6   7     1194.03     1266.25     12.80 o
   2   6   7        0.41       -0.44      1.67 o
   3   6   7      223.58      253.89      7.15 o
   4   6   7      271.51      287.02      7.10 o
   5   6   7      117.07      116.64      9.07 o
   6   6   7       81.58       75.27      8.59 o
   7   6   7        0.77        8.71      7.38 o
   8   6   7       18.37       14.68      9.84 o
   1   7   7     1583.78     1606.58     14.96 o
   2   7   7      255.90      263.87      6.14 o
   3   7   7      121.36      127.98      5.38 o
   4   7   7       32.65       36.57      3.51 o
   5   7   7        0.32       -0.89      4.91 o
   6   7   7        2.51        1.55      7.71 o
   7   7   7        2.68       -1.81      6.74 o
   8   7   7        0.79       -5.59      7.91 o
   0   8   7     1458.16     1413.50     17.99 o
   1   8   7        1.07       -0.06      1.51 o
   2   8   7       79.61       82.29      4.15 o
   3   8   7      105.24       91.80      4.72 o
   4   8   7      148.02      150.11      6.26 o
   5   8   7      313.06      304.37     14.34 o
   6   8   7       98.13       98.30     10.87 o
   7   8   7        0.03       -5.79      6.67 o
   8   8   7       31.22       41.14     16.33 o
   1   9   7      177.04      183.15      4.43 o
   2   9   7      124.03      126.71      5.78 o
   3   9   7        2.57        1.51      2.41 o
   4   9   7      112.15      133.50      6.89 o
   5   9   7        0.04        2.31      4.86 o
   6   9   7      125.01      147.29     11.86 o
   7   9   7       11.98       21.87      8.34 o
   8   9   7        0.17       -2.87      8.80 o
   0  10   7      481.61      514.25      9.35 o
   1  10   7       94.56       99.62      3.63 o
   2  10   7      546.72      583.70      9.91 o
   3  10   7       54.74       41.60      5.52 o
   4  10   7      262.99      248.45      9.94 o
   5  10   7       49.99       49.93      7.86 o
   6  10   7       28.09       12.63      6.93 o
   7  10   7        9.14       26.14      9.18 o
   8  10   7        0.08        8.19      9.91 o
   1  11   7      215.16      209.91      5.75 o
   2  11   7      338.21      329.85      8.57 o
   3  11   7       30.46       31.43      3.86 o
   4  11   7       78.57       84.43      6.65 o
   5  11   7       70.52       62.42      8.61 o
   6  11   7       34.76       25.63     10.49 o
   7  11   7       69.04       85.24     12.45 o
   8  11   7        2.18        1.72      8.52 o
   0  12   7     1114.59     1137.78     18.30 o
   1  12   7      177.84      178.38      5.74 o
   2  12   7      857.18      802.84     14.12 o
   3  12   7        4.15       -0.21      3.26 o
   4  12   7        4.79        2.01      4.00 o
   5  12   7        1.78        1.58      6.57 o
   6  12   7       27.64       20.48      8.96 o
   7  12   7       66.57       74.49     12.28 o
   8  12   7       25.45       33.18     10.37 o
   1  13   7        0.64        0.93      2.51 o
   2  13   7       92.23       88.21      7.57 o
   3  13   7      288.97      311.55     10.02 o
   4  13   7      120.92      133.93      8.80 o
   5  13   7      303.09      349.62     13.57 o
   6  13   7       75.81       85.40     12.11 o
   7  13   7      146.35      138.79     13.42 o
   0  14   7        0.28        1.94      3.47 o
   1  14   7        7.01       -1.34      2.70 o
   2  14   7       15.82        7.27      3.67 o
   3  14   7      576.04      583.86     13.71 o
   4  14   7      120.84      116.45      9.35 o
   5  14   7       62.08       69.15      8.55 o
   6  14   7       56.35       54.57      9.55 o
   7  14   7       13.85       22.07      8.77 o
   1  15   7       38.44       18.26      3.92 o
   2  15   7      442.95      459.98     14.52 o
   3  15   7      705.77      787.13     16.32 o
   4  15   7      242.70      257.80     12.14 o
   5  15   7       26.71       26.47      7.30 o
   6  15   7      124.79      115.82     12.35 o
   7  15   7        0.13        4.25      8.07 o
   0  16   7     1522.00     1634.93     33.65 o
   1  16   7     2031.64     2180.36     36.83 o
   2  16   7      948.01     1015.00     18.54 o
   3  16   7      147.17      146.07      9.67 o
   4  16   7      153.94      174.58     11.54 o
   5  16   7       27.45       22.72      6.45 o
   6  16   7       22.50       24.11      9.42 o
   7  16   7       11.79       18.47      9.94 o
   1  17   7       41.29       42.55      6.45 o
   2  17   7        0.57       -1.01      4.49 o
   3  17   7      133.18      140.18      9.15 o
   4  17   7        8.54        5.40      5.64 o
   5  17   7       66.48       67.80      7.82 o
   6  17   7        7.20       18.87      8.95 o
   0  18   7      419.23      400.72     22.31 o
   1  18   7      880.26      944.71     29.29 o
   2  18   7      412.06      397.87     14.16 o
   3  18   7      169.89      176.77     11.50 o
   4  18   7       77.30       86.75      8.78 o
   5  18   7       72.41       79.99      8.88 o
   6  18   7       10.58       -1.32     10.91 o
   1  19   7       40.57       19.17      8.55 o
   2  19   7        3.81        1.80      5.74 o
   3  19   7      667.63      728.41     18.56 o
   4  19   7        0.35       -5.56      5.56 o
   5  19   7      226.25      215.59     12.84 o
   6  19   7        0.06       -8.63      9.27 o
   0  20   7      130.98      166.69     21.04 o
   1  20   7      159.99      183.74     14.71 o
   2  20   7       94.19       71.71      9.94 o
   3  20   7       10.95       16.20      6.01 o
   4  20   7       37.77       35.67      7.63 o
   5  20   7       33.60       13.59      7.39 o
   1  21   7        4.97        6.37      7.18 o
   2  21   7        6.34        4.24      6.89 o
   3  21   7        2.42        2.11      6.92 o
   4  21   7        1.18       -1.19      6.58 o
   5  21   7        0.02       -4.72      7.70 o
   0  22   7       19.11       10.14     10.43 o
   1  22   7        1.39       -0.83      7.01 o
   2  22   7       18.39        5.91      7.96 o
   3  22   7       14.39       15.20      8.96 o
   4  22   7       28.55       13.75      8.47 o
   5  22   7        9.92        9.06      8.47 o
   1  23   7        0.82        6.06      7.77 o
   2  23   7        0.17       -0.14      8.42 o
   3  23   7       55.88       58.11     14.10 o
   4  23   7        3.45       16.72     10.45 o
   0  24   7        3.87      -14.75     16.59 o
   1  24   7       18.65       15.71      8.57 o
   2  24   7        0.32       -8.70      8.70 o
   3  24   7        0.09        2.11     13.83 o
   1  25   7        0.15        2.01      9.92 o
   2  25   7        3.20      -12.63     12.84 o
   1  26   7       10.44        0.92     15.64 o
   0   0   8       60.65       62.96      5.62 o
   1   0   8     1655.03     1767.19     20.47 o
   2   0   8     1234.61      986.89     15.75 o
   3   0   8     1203.40     1184.59     18.80 o
   4   0   8      988.93     1014.41     22.84 o
   5   0   8       65.07       90.21     11.44 o
   6   0   8      240.25      238.96     18.44 o
   7   0   8      162.14      189.45     18.44 o
   8   0   8       11.96       13.27     11.06 o
   1   1   8       65.03       67.92      2.57 o
   2   1   8     3304.91     3138.02     26.14 o
   3   1   8       24.94       27.11      2.43 o
   4   1   8       61.24       63.08      3.78 o
   5   1   8       34.84       31.37      4.39 o
   6   1   8       35.19       32.73      5.92 o
   7   1   8       17.34       15.46      6.14 o
   8   1   8       10.51        4.86      8.43 o
   0   2   8      308.40      303.87      9.09 o
   1   2   8     3290.71     3417.27     26.34 o
   2   2   8        2.12       -0.07      1.23 o
   3   2   8     1474.47     1459.07     11.95 o
   4   2   8       19.86       17.98      2.31 o
   5   2   8      389.48      437.00     12.55 o
   6   2   8        0.97        2.72      4.62 o
   7   2   8       80.81       70.41     15.29 o
   8   2   8        1.08        7.53      8.59 o
   1   3   8      401.30      400.66      6.24 o
   2   3   8      696.97      644.82      6.95 o
   3   3   8      272.13      269.06      4.57 o
   4   3   8       47.89       45.46      4.40 o
   5   3   8       63.66       75.22      7.36 o
   6   3   8      178.50      210.65     14.52 o
   7   3   8        9.81        5.64      6.60 o
   8   3   8        0.92        9.70      8.76 o
   0   4   8       11.06        8.60      2.55 o
   1   4   8     3608.21     3622.26     28.21 o
   2   4   8     1808.29     1820.06     15.82 o
   3   4   8     2106.28     2277.38     20.13 o
   4   4   8      138.24      128.57     11.26 o
   5   4   8      696.67      721.84     18.41 o
   6   4   8      106.34      127.33     11.05 o
   7   4   8        4.27       -5.36      8.56 o
   8   4   8       12.67       -5.76     12.90 o
   1   5   8      592.87      602.30      7.64 o
   2   5   8     1589.40     1595.35     14.67 o
   3   5   8      544.95      564.98      7.82 o
   4   5   8      163.53      165.44      7.05 o
   5   5   8        2.25        9.88      5.08 o
   6   5   8       88.01       67.63     10.82 o
   7   5   8       14.88        3.46      7.48 o
   8   5   8        0.26       -8.43      8.43 o
   0   6   8     3862.22     3833.92     44.83 o
   1   6   8    13630.13    14046.04     93.13 o
   2   6   8      546.68      597.70      8.66 o
   3   6   8     1572.38     1611.54     17.85 o
   4   6   8       41.74       30.45      4.67 o
   5   6   8      160.16      164.56     14.43 o
   6   6   8        0.11       -3.47      5.39 o
   7   6   8        4.22        5.49      7.02 o
   8   6   8        8.21        9.98      8.63 o
   1   7   8       99.41      106.19      4.82 o
   2   7   8       18.92       20.82      2.59 o
   3   7   8     1134.90     1133.05     14.59 o
   4   7   8        1.03        1.34      3.43 o
   5   7   8      197.04      184.24     11.55 o
   6   7   8      116.45      127.07     10.54 o
   7   7   8       25.96       18.49      8.21 o
   8   7   8        0.26       -6.65      8.16 o
   0   8   8      127.40      182.78      7.06 o
   1   8   8     1264.11     1325.48     13.59 o
   2   8   8      791.37      782.21     10.95 o
   3   8   8      233.78      253.14      9.00 o
   4   8   8        0.06        6.50      3.72 o
   5   8   8       60.60       66.29      8.47 o
   6   8   8       17.47       17.16      6.40 o
   7   8   8       55.32       60.82      9.49 o
   8   8   8        0.80        0.29      9.58 o
   1   9   8      526.27      500.10      8.15 o
   2   9   8      444.07      433.44     11.01 o
   3   9   8     1456.75     1428.66     17.86 o
   4   9   8       14.67       14.10      4.91 o
   5   9   8      142.20      118.68     15.42 o
   6   9   8        9.51        9.28      7.63 o
   7   9   8       16.85        3.21      7.88 o
   8   9   8        0.23       -8.02      9.12 o
   0  10   8     3627.49     3672.81     36.41 o
   1  10   8     4205.12     4228.44     31.47 o
   2  10   8     1094.23     1109.40     14.36 o
   3  10   8       37.64       39.80      4.16 o
   4  10   8      272.37      299.30     12.09 o
   5  10   8       26.36       27.70     11.06 o
   6  10   8       10.42        4.71      6.82 o
   7  10   8       46.23       45.03      9.62 o
   8  10   8       18.42        8.71      9.52 o
   1  11   8      302.19      295.22      7.08 o
   2  11   8       15.37       15.64      2.92 o
   3  11   8      341.70      362.88     14.32 o
   4  11   8      117.20      146.42      8.93 o
   5  11   8        0.26       -4.06      5.77 o
   6  11   8       10.55       14.21      7.77 o
   7  11   8        6.48        3.51      8.32 o
   8  11   8        8.56       27.54     11.42 o
   0  12   8       70.90       70.20      4.86 o
   1  12   8      262.28      289.75      9.33 o
   2  12   8      115.11       89.91      6.09 o
   3  12   8      249.13      242.76     10.00 o
   4  12   8       16.61        8.25      4.57 o
   5  12   8       67.48       72.00      9.33 o
   6  12   8       14.76        3.93      7.05 o
   7  12   8        1.83       -3.42      8.80 o
   1  13   8       27.90       19.52      3.28 o
   2  13   8        2.57        1.13      3.18 o
   3  13   8       39.09       23.85      4.78 o
   4  13   8      117.06      102.40      7.39 o
   5  13   8        4.87        3.55      4.90 o
   6  13   8       30.25       22.19     15.43 o
   7  13   8        0.20        3.21      9.03 o
   0  14   8      104.96      109.00      9.08 o
   1  14   8      120.97      108.39      5.87 o
   2  14   8      143.76      124.10      7.10 o
   3  14   8      111.28      119.61      7.68 o
   4  14   8       31.83       37.53      6.09 o
   5  14   8       27.58       18.30      7.89 o
   6  14   8       25.57       24.14      9.82 o
   7  14   8        2.36        1.77      8.18 o
   1  15   8        2.89       -2.33      3.62 o
   2  15   8      103.15       91.42      7.03 o
   3  15   8        6.01       10.42      4.67 o
   4  15   8       80.44       87.23      8.67 o
   5  15   8       26.81       26.53      6.41 o
   6  15   8       51.62       34.42      9.11 o
   7  15   8       12.30        5.53      8.63 o
   0  16   8      454.26      408.67     38.08 o
   1  16   8       80.65       89.94      8.36 o
   2  16   8       86.96       99.22      7.45 o
   3  16   8       32.95       22.53      6.05 o
   4  16   8        2.33        0.86      5.50 o
   5  16   8        1.83       -5.66      5.66 o
   6  16   8        0.16       10.56      8.01 o
   7  16   8        4.65       10.48      9.97 o
   1  17   8       65.94       62.20      8.06 o
   2  17   8       73.59       67.05      6.71 o
   3  17   8       62.35       56.94      7.32 o
   4  17   8       16.99        9.67      5.99 o
   5  17   8       59.54       72.80      9.52 o
   6  17   8       18.65       14.97      8.92 o
   0  18   8       84.13       56.87     10.54 o
   1  18   8       84.20       82.35     10.14 o
   2  18   8        2.41       -0.18      4.79 o
   3  18   8        9.43       15.23      5.70 o
   4  18   8       33.16       28.81      6.96 o
   5  18   8        0.13       -1.19      5.93 o
   6  18   8        1.39       -0.91      9.15 o
   1  19   8       13.29        3.74      6.09 o
   2  19   8        1.87        9.17      6.29 o
   3  19   8        4.05        7.45      5.68 o
   4  19   8        9.48        2.64      5.68 o
   5  19   8        5.60        8.52      6.91 o
   6  19   8       28.00       30.40     11.93 o
   0  20   8        0.04       -6.37      6.91 o
   1  20   8      128.97      105.07     11.61 o
   2  20   8        0.03       -3.32      6.60 o
   3  20   8       51.97       46.56      9.92 o
   4  20   8       10.53        4.43      5.87 o
   5  20   8        3.89        9.36      7.48 o
   1  21   8        3.47        3.40      8.83 o
   2  21   8        6.70       10.84     10.38 o
   3  21   8        7.24        2.53      6.88 o
   4  21   8       11.12        6.51      7.08 o
   5  21   8        8.03        6.50      8.19 o
   0  22   8        0.02       -6.45     11.98 o
   1  22   8       43.63       48.85     10.28 o
   2  22   8       25.55       42.67     10.23 o
   3  22   8       11.06       -2.46      7.70 o
   4  22   8        1.54        0.03      8.74 o
   1  23   8       38.34       34.91     10.57 o
   2  23   8        1.77        3.74      8.96 o
   3  23   8       34.12       28.44     13.64 o
   4  23   8        3.69       -7.90     10.54 o
   0  24   8        7.12      -12.90     16.59 o
   1  24   8       47.20       58.42     11.68 o
   2  24   8       34.63       67.29     12.37 o
   3  24   8        3.07       -0.18     20.28 o
   1  25   8        0.96       -3.35     14.16 o
   2  25   8       15.46       12.83     10.97 o
   1  26   8        7.24        7.37     23.96 o
   1   1   9        3.96        3.65      1.41 o
   2   1   9       23.51       26.94      2.92 o
   3   1   9        6.84        8.56      2.18 o
   4   1   9       41.78       34.02      4.42 o
   5   1   9      296.69      321.99     11.98 o
   6   1   9        7.69       15.34      6.33 o
   7   1   9       55.75       52.95     11.06 o
   8   1   9        0.62       -3.80      8.23 o
   0   2   9      366.54      324.88      8.89 o
   1   2   9      792.55      784.87      8.48 o
   2   2   9        1.23        0.98      1.89 o
   3   2   9       30.90       31.70      2.88 o
   4   2   9        9.14        9.04      2.53 o
   5   2   9      175.35      179.71      9.23 o
   6   2   9       75.99       80.67      8.16 o
   7   2   9        1.47        1.91      7.81 o
   8   2   9       33.40       19.57      9.95 o
   1   3   9     2123.98     2168.65     18.02 o
   2   3   9      563.80      590.68      9.20 o
   3   3   9     1610.27     1620.57     14.19 o
   4   3   9      636.02      599.91     10.74 o
   5   3   9      174.09      172.76     10.66 o
   6   3   9       93.40       91.58     11.18 o
   7   3   9       60.68       89.10     26.21 o
   8   3   9       15.03       12.46      9.59 o
   0   4   9      432.74      525.49     12.02 o
   1   4   9     6654.99     6869.64     47.98 o
   2   4   9     1558.65     1610.77     14.58 o
   3   4   9      772.69      775.02     10.52 o
   4   4   9       60.41       54.60      5.74 o
   5   4   9        4.18       -0.14      4.99 o
   6   4   9       10.37        3.64      5.41 o
   7   4   9        9.29        1.30      7.06 o
   8   4   9        3.49        6.40      9.71 o
   1   5   9       28.72       27.49      2.32 o
   2   5   9      358.45      378.12      6.17 o
   3   5   9        1.26       -0.01      1.94 o
   4   5   9      391.45      455.36     22.30 o
   5   5   9       32.50       53.45      9.03 o
   6   5   9       16.40       11.28      6.08 o
   7   5   9        0.02       -6.35      6.90 o
   8   5   9       14.30       12.38     13.83 o
   0   6   9    12589.21    13240.50    136.21 o
   1   6   9     2736.94     3212.85     25.68 o
   2   6   9     2423.88     2646.55     22.26 o
   3   6   9     1090.65     1106.89     13.93 o
   4   6   9       98.97       80.39      7.72 o
   5   6   9        0.04        2.69      4.99 o
   6   6   9        6.02       -4.47      5.72 o
   7   6   9        3.14        1.72      7.38 o
   8   6   9        6.97        8.39      8.93 o
   1   7   9      524.46      508.34      7.86 o
   2   7   9     1396.52     1368.15     15.08 o
   3   7   9       67.02       75.84      4.99 o
   4   7   9       56.40       42.94      6.53 o
   5   7   9       17.85       27.69      6.34 o
   6   7   9        0.36       -5.70      5.70 o
   7   7   9        0.07        4.23      7.47 o
   8   7   9        2.48        6.48     10.11 o
   0   8   9     1008.83     1078.39     16.08 o
   1   8   9     2022.71     2195.43     19.74 o
   2   8   9      899.41      932.82     12.85 o
   3   8   9      253.04      284.06      8.06 o
   4   8   9      964.56      965.31     21.97 o
   5   8   9      241.21      236.98     13.37 o
   6   8   9       21.71       10.42      6.46 o
   7   8   9        0.03       -4.81      7.98 o
   8   8   9        4.91       18.79      9.88 o
   1   9   9      172.82      192.41      5.64 o
   2   9   9        3.40       -1.60      2.25 o
   3   9   9      426.55      412.40     12.80 o
   4   9   9      347.11      371.26     15.56 o
   5   9   9        6.88        9.80      6.06 o
   6   9   9       46.86       38.73      8.49 o
   7   9   9       21.55       19.79      8.74 o
   8   9   9        8.58        2.06      9.32 o
   0  10   9      616.58      663.29     12.70 o
   1  10   9       47.51       44.66      3.64 o
   2  10   9      170.19      184.19      7.19 o
   3  10   9       36.83       33.73      4.09 o
   4  10   9       50.73       54.36      7.45 o
   5  10   9      157.68      148.46     11.37 o
   6  10   9       26.81       20.00      8.36 o
   7  10   9        1.33       -1.13      7.46 o
   8  10   9        1.47        1.24     10.23 o
   1  11   9      448.03      457.53      9.10 o
   2  11   9      174.11      168.79      6.89 o
   3  11   9        0.02       -1.67      3.31 o
   4  11   9      300.18      299.45     12.80 o
   5  11   9       25.57       11.15      4.93 o
   6  11   9       21.21       12.13      7.31 o
   7  11   9       16.93       11.74      8.82 o
   8  11   9       13.16       19.51     11.61 o
   0  12   9      929.75      814.71     15.10 o
   1  12   9        7.70        7.25      2.79 o
   2  12   9      126.68      126.72     10.02 o
   3  12   9       56.36       44.20      5.80 o
   4  12   9        9.42       16.22      5.59 o
   5  12   9      229.37      244.21     16.22 o
   6  12   9       11.41        4.12      8.01 o
   7  12   9        1.87       15.07      8.61 o
   1  13   9       77.93       78.33      5.01 o
   2  13   9        5.11        3.75      3.41 o
   3  13   9      127.65      127.19      7.54 o
   4  13   9        0.10       -3.71      4.48 o
   5  13   9       92.65       70.57      7.72 o
   6  13   9       25.99       16.26      8.25 o
   7  13   9        2.55        9.34      9.42 o
   0  14   9     1299.93     1167.54     65.53 o
   1  14   9     1709.66     1767.02     21.18 o
   2  14   9      321.62      316.84     11.09 o
   3  14   9      772.94      828.99     17.53 o
   4  14   9       70.95       57.65      7.97 o
   5  14   9      315.99      348.75     14.19 o
   6  14   9        7.10        4.00      8.42 o
   7  14   9        6.28       -2.22      7.99 o
   1  15   9      384.48      393.82     13.60 o
   2  15   9      159.33      164.72      9.05 o
   3  15   9       39.23       35.42      6.44 o
   4  15   9       29.78       33.35      6.89 o
   5  15   9        4.89        2.47      6.13 o
   6  15   9       22.67       35.51      9.39 o
   7  15   9        0.74        7.87      9.30 o
   0  16   9       46.67       44.43     23.97 o
   1  16   9     4580.17     4723.60     63.90 o
   2  16   9      509.41      489.13     15.03 o
   3  16   9     1258.71     1434.04     25.84 o
   4  16   9      426.30      446.27     16.61 o
   5  16   9       72.48       94.41      9.21 o
   6  16   9       60.32       47.64     10.20 o
   1  17   9      236.51      230.97     23.81 o
   2  17   9       38.18       26.79      5.66 o
   3  17   9      456.63      499.46     20.27 o
   4  17   9       14.71        4.29      6.23 o
   5  17   9      105.74      100.08      9.59 o
   6  17   9       34.65       43.17     10.53 o
   0  18   9      396.62      466.81     24.44 o
   1  18   9       28.28       17.96      7.58 o
   2  18   9      264.88      267.08     12.55 o
   3  18   9      233.23      255.82     15.77 o
   4  18   9       39.23       40.97      7.60 o
   5  18   9       82.78       88.12      9.52 o
   6  18   9       28.15       29.23     11.24 o
   1  19   9       57.55       70.48     18.36 o
   2  19   9       24.98       28.46      8.81 o
   3  19   9        7.35       10.52      5.85 o
   4  19   9       19.23       18.99      6.38 o
   5  19   9       18.52       16.28      8.15 o
   6  19   9       28.13       41.67     12.37 o
   0  20   9       44.45       51.83     11.23 o
   1  20   9        0.11       -0.43      6.87 o
   2  20   9       25.70       18.14      9.18 o
   3  20   9       12.85        7.90      6.62 o
   4  20   9        8.54        9.33      6.67 o
   5  20   9       93.87      103.21     12.90 o
   1  21   9        3.71       -0.25      8.11 o
   2  21   9       22.60       24.15      9.58 o
   3  21   9        4.56       13.73      8.19 o
   4  21   9       15.72        5.02      6.93 o
   5  21   9        7.23        6.67      8.59 o
   0  22   9       10.54       24.78     11.52 o
   1  22   9        9.52       12.93     12.17 o
   2  22   9        8.75        7.12      8.22 o
   3  22   9        0.12       -6.80      8.22 o
   4  22   9        2.71        7.81      9.09 o
   1  23   9        6.36       11.69      8.89 o
   2  23   9        0.00       -8.36      8.36 o
   3  23   9        4.46       -1.23     13.76 o
   4  23   9        0.01        1.11     11.85 o
   0  24   9       16.60        3.69     18.43 o
   1  24   9        5.54        3.43      9.51 o
   2  24   9       13.35       22.50     12.39 o
   3  24   9        0.02       -5.53     16.59 o
   1  25   9        8.37        6.36     11.61 o
   2  25   9       10.02        7.76     11.61 o
   0   0  10     3270.83     2827.85     48.88 o
   1   0  10     7718.84     7334.07     71.52 o
   2   0  10      347.91      338.20      9.66 o
   3   0  10      179.49      193.95     10.80 o
   4   0  10      437.45      496.16     16.60 o
   5   0  10       24.39        2.48      6.21 o
   6   0  10      286.60      326.90     22.85 o
   7   0  10       10.76       15.32     11.98 o
   8   0  10       43.60       60.35     13.64 o
   1   1  10      261.72      244.34      5.39 o
   2   1  10      691.86      779.69     10.17 o
   3   1  10     1217.41     1156.40     14.74 o
   4   1  10      752.71      798.16     11.03 o
   5   1  10       77.60       59.85      7.64 o
   6   1  10        7.90       10.62      7.06 o
   7   1  10        2.69        9.38      6.41 o
   8   1  10        0.53       -2.08      8.59 o
   0   2  10     8548.41     8503.97    110.44 o
   1   2  10      225.33      242.88      4.94 o
   2   2  10     3935.69     3977.60     34.30 o
   3   2  10        0.00       -1.54      2.20 o
   4   2  10      438.04      456.75     10.34 o
   5   2  10       36.59       25.15      5.12 o
   6   2  10       69.00       76.64     15.17 o
   7   2  10        2.94        7.88      7.81 o
   8   2  10        8.32        7.39     10.86 o
   1   3  10       53.70       49.28      3.04 o
   2   3  10        0.86       -0.25      1.32 o
   3   3  10      274.69      273.94     10.46 o
   4   3  10       36.16       34.34      4.62 o
   5   3  10        0.61       -4.40      4.40 o
   6   3  10       92.66       94.95     10.45 o
   7   3  10        0.49       13.30      8.68 o
   8   3  10       10.32       11.58      9.77 o
   0   4  10    17534.12    19587.98    214.42 o
   1   4  10     2033.35     2211.77     18.88 o
   2   4  10     2009.23     2305.04     18.48 o
   3   4  10        5.06        6.50      1.73 o
   4   4  10      175.00      195.12     10.55 o
   5   4  10        4.64        4.98      5.18 o
   6   4  10        1.20        2.20      6.54 o
   7   4  10       23.94       18.64      7.98 o
   8   4  10        0.00       -7.34      9.37 o
   1   5  10      528.68      542.15      8.22 o
   2   5  10     2353.59     2426.98     20.68 o
   3   5  10      526.04      502.50      9.89 o
   4   5  10     1107.11     1088.01     22.64 o
   5   5  10       57.37       53.70      7.32 o
   6   5  10        0.13       10.19      6.08 o
   7   5  10        0.14       -7.06      7.06 o
   8   5  10        0.45        4.37     18.43 o
   0   6  10        0.11       -0.92      2.36 o
   1   6  10     1261.13     1303.17     13.38 o
   2   6  10      161.74      171.49      4.97 o
   3   6  10      238.47      262.49     11.00 o
   4   6  10      762.19      821.24     37.85 o
   5   6  10        3.60       -4.74      4.74 o
   6   6  10       69.14       73.57      9.09 o
   7   6  10        1.79       -4.08      7.53 o
   8   6  10        4.13       14.34     11.52 o
   1   7  10      104.57      101.39      4.10 o
   2   7  10       21.58       18.60      2.97 o
   3   7  10        0.09        1.51      2.67 o
   4   7  10      278.58      302.47     13.83 o
   5   7  10       54.74       68.19     11.43 o
   6   7  10       21.11        3.56      6.65 o
   7   7  10        5.82       -3.98      7.48 o
   8   7  10       10.07       15.63     10.63 o
   0   8  10     1535.60     1544.94     22.15 o
   1   8  10      766.67      767.22     10.51 o
   2   8  10        5.78        4.77      2.36 o
   3   8  10      146.90      150.66      8.40 o
   4   8  10       85.90       83.50     11.48 o
   5   8  10       41.97       38.56      9.60 o
   6   8  10       48.82       37.40      9.16 o
   7   8  10       16.02       14.50      9.27 o
   8   8  10       12.99       16.82      9.62 o
   1   9  10      161.13      142.83      5.32 o
   2   9  10      146.14      126.51      5.57 o
   3   9  10      109.27      113.41      7.54 o
   4   9  10        7.67        0.54      4.86 o
   5   9  10       45.45       38.11      8.36 o
   6   9  10      172.40      193.66     13.72 o
   7   9  10        0.64       10.07      8.54 o
   8   9  10       28.03       22.24     10.59 o
   0  10  10      277.39      280.41     10.99 o
   1  10  10       47.03       71.71      4.79 o
   2  10  10      500.25      494.22      9.92 o
   3  10  10      100.34       95.89      8.39 o
   4  10  10      571.34      606.76     18.95 o
   5  10  10      394.97      421.02     13.13 o
   6  10  10        4.86       -1.68      7.33 o
   7  10  10      117.27      118.58     21.51 o
   8  10  10        3.55        5.02      9.79 o
   1  11  10       48.32       27.51      3.43 o
   2  11  10      172.31      185.49     11.85 o
   3  11  10      186.14      208.92     12.10 o
   4  11  10        0.42        2.57      5.34 o
   5  11  10      181.61      207.32     10.46 o
   6  11  10        0.33       12.90      8.14 o
   7  11  10       22.82       30.40      9.66 o
   0  12  10     1361.07     1510.64     32.72 o
   1  12  10     1202.87     1138.03     17.79 o
   2  12  10     1000.76     1012.31     22.54 o
   3  12  10      770.43      777.07     20.37 o
   4  12  10      131.21      130.97     10.59 o
   5  12  10      373.11      390.40     16.17 o
   6  12  10        2.60        4.09      7.41 o
   7  12  10       54.73       45.15     10.33 o
   1  13  10      396.34      400.85     11.38 o
   2  13  10       44.94       45.31      5.84 o
   3  13  10      389.18      408.12     18.68 o
   4  13  10        0.00        9.34      5.21 o
   5  13  10      169.56      175.14     11.07 o
   6  13  10       16.88       10.43      7.99 o
   7  13  10       10.58       -3.07      9.46 o
   0  14  10     1294.51     1277.31     40.46 o
   1  14  10     4530.65     4640.59     46.42 o
   2  14  10      710.84      728.39     14.81 o
   3  14  10     1007.21     1099.43     23.69 o
   4  14  10       98.05      104.91      8.58 o
   5  14  10       37.87       24.64      6.67 o
   6  14  10       24.96       40.68     10.00 o
   7  14  10        0.62        2.81      9.97 o
   1  15  10       79.73       99.24      8.33 o
   2  15  10      289.78      276.77     16.29 o
   3  15  10      306.46      344.00     15.55 o
   4  15  10      238.57      258.96     14.15 o
   5  15  10       76.27       87.38      9.11 o
   6  15  10       55.79       34.50     10.76 o
   7  15  10        4.33        7.85      9.65 o
   0  16  10      203.94      212.38     23.05 o
   1  16  10       95.79       90.27     13.02 o
   2  16  10       55.45       56.65     10.80 o
   3  16  10       82.96       76.98      8.66 o
   4  16  10        4.80        0.78      6.67 o
   5  16  10        0.02        4.03      6.85 o
   6  16  10       31.40       22.54      9.29 o
   1  17  10      160.31      176.50     13.53 o
   2  17  10        3.82        4.44      5.00 o
   3  17  10      210.94      188.78     12.75 o
   4  17  10       44.21       39.99     11.40 o
   5  17  10      111.36      114.12     10.29 o
   6  17  10       13.04        9.62      9.82 o
   0  18  10      262.35      280.07     26.74 o
   1  18  10      588.94      627.19     34.07 o
   2  18  10      157.57      142.96     11.40 o
   3  18  10       64.86       84.10     10.19 o
   4  18  10       26.59       13.37      7.13 o
   5  18  10        0.08        3.77      7.97 o
   6  18  10        0.03       -4.91      9.65 o
   1  19  10        0.25        5.65      6.87 o
   2  19  10        0.33       -0.17      7.03 o
   3  19  10       20.12       26.21      6.67 o
   4  19  10        9.70       14.05      6.83 o
   5  19  10        2.41        6.93      7.82 o
   0  20  10       63.51       70.50     17.51 o
   1  20  10       69.54       52.10     12.77 o
   2  20  10       34.37       19.50      9.46 o
   3  20  10       20.13        7.27      6.95 o
   4  20  10        2.78        6.63      6.92 o
   5  20  10        3.20        6.99     10.73 o
   1  21  10       20.88       22.56      8.72 o
   2  21  10        3.92       22.36     10.15 o
   3  21  10       23.54       17.10      9.35 o
   4  21  10       11.94        4.24      7.75 o
   5  21  10        2.74        0.00     14.75 o
   0  22  10        0.80       -9.22     10.43 o
   1  22  10        0.04       -1.25      9.18 o
   2  22  10       13.84       19.93      9.42 o
   3  22  10       12.57       21.38     10.35 o
   4  22  10       13.23       30.27     12.93 o
   1  23  10        6.69       -3.63      9.46 o
   2  23  10        1.65        2.66      8.80 o
   3  23  10        0.86        2.42     10.96 o
   0  24  10       14.17       11.06     18.43 o
   1  24  10        3.31       10.04     11.45 o
   2  24  10       16.50       15.55     11.93 o
   3  24  10       13.30       18.43     20.28 o
   1  25  10        2.59      -13.27     13.27 o
   1   1  11      183.42      200.27      4.68 o
   2   1  11      202.12      223.18      6.40 o
   3   1  11      350.46      364.29      8.67 o
   4   1  11        3.91       -3.57      4.11 o
   5   1  11       97.57       90.53      8.06 o
   6   1  11        7.04       -2.91      6.65 o
   7   1  11       84.85       81.16     12.97 o
   8   1  11       42.60       28.64     10.68 o
   0   2  11       12.43       14.47      2.91 o
   1   2  11      735.02      915.82     10.45 o
   2   2  11       20.38       16.12      2.61 o
   3   2  11      577.56      635.26     11.11 o
   4   2  11      390.95      397.70     12.15 o
   5   2  11        0.39       -1.51      5.15 o
   6   2  11       41.29       45.70      8.78 o
   7   2  11        0.51        2.10      7.81 o
   8   2  11        0.65       -2.67     18.92 o
   1   3  11        0.07        0.33      1.60 o
   2   3  11       87.36      102.44      3.27 o
   3   3  11      220.07      222.64      8.71 o
   4   3  11       31.72       31.52      5.59 o
   5   3  11       48.81       46.65      8.91 o
   6   3  11        3.73       -2.87      9.58 o
   7   3  11        1.06        1.54      8.92 o
   8   3  11        0.29       -3.78      9.10 o
   0   4  11       83.96      116.28      6.36 o
   1   4  11     1778.21     1833.78     16.76 o
   2   4  11       21.06       13.56      1.75 o
   3   4  11      135.61      156.79      7.10 o
   4   4  11       27.05       33.02      5.70 o
   5   4  11        6.65        1.37      5.34 o
   6   4  11        7.74        4.00      6.48 o
   7   4  11        4.90        4.46      8.59 o
   8   4  11        2.71        0.20     10.28 o
   1   5  11      102.13      108.32      5.81 o
   2   5  11      323.65      336.00      6.28 o
   3   5  11      216.66      237.92     16.99 o
   4   5  11       18.17       32.00      6.89 o
   5   5  11        2.34        3.38      5.68 o
   6   5  11       74.63       66.60      9.50 o
   7   5  11        3.23       -2.43      7.29 o
   8   5  11        0.04       -2.13     15.67 o
   0   6  11       93.02      117.88      6.36 o
   1   6  11      111.43      110.44      4.40 o
   2   6  11        9.38       13.53      2.28 o
   3   6  11       10.75        2.32      3.58 o
   4   6  11       41.80       31.59      6.23 o
   5   6  11       13.06       14.31      5.78 o
   6   6  11        0.17       -3.17      5.51 o
   7   6  11        9.88        7.20      8.30 o
   8   6  11        1.78      -11.52     11.52 o
   1   7  11       19.38       15.23      2.43 o
   2   7  11      111.68      113.51      5.03 o
   3   7  11      690.26      739.23     18.11 o
   4   7  11        0.13       -3.03      5.46 o
   5   7  11      211.77      212.84     12.88 o
   6   7  11       25.56       29.78      7.43 o
   7   7  11       32.59       27.82      9.12 o
   8   7  11        1.05      -11.52     11.52 o
   0   8  11     2064.89     2200.84     31.83 o
   1   8  11     5216.68     5406.56     49.81 o
   2   8  11        0.82        0.65      2.25 o
   3   8  11     1212.96     1202.96     24.53 o
   4   8  11        0.01       -4.56      4.56 o
   5   8  11      305.17      332.61     16.48 o
   6   8  11       22.59       18.93      9.08 o
   7   8  11        5.34        8.33     11.09 o
   8   8  11       36.84       32.91     11.33 o
   1   9  11        0.31        1.53      2.26 o
   2   9  11      242.38      250.65      7.81 o
   3   9  11       15.25       21.19      5.70 o
   4   9  11        9.09        8.27      5.57 o
   5   9  11        3.42        3.17      4.61 o
   6   9  11      135.41      139.49     12.00 o
   7   9  11        1.98       14.91      9.87 o
   8   9  11       13.34       11.36     10.23 o
   0  10  11      163.84      141.75      7.06 o
   1  10  11     1811.86     1707.91     20.19 o
   2  10  11        6.04        1.48      2.94 o
   3  10  11      296.27      320.88     16.42 o
   4  10  11      263.00      277.87     14.73 o
   5  10  11      196.39      210.98     12.92 o
   6  10  11      129.38      153.52     13.07 o
   7  10  11        7.12        8.69      9.40 o
   1  11  11        7.27        9.29      3.08 o
   2  11  11      387.00      385.66     10.97 o
   3  11  11      102.97      125.32      9.61 o
   4  11  11      222.04      282.50     17.29 o
   5  11  11        0.11       -1.36      4.89 o
   6  11  11      205.86      180.75     16.03 o
   7  11  11        0.28        0.63      8.71 o
   0  12  11      187.36      212.58     11.23 o
   1  12  11        7.52        6.58      3.94 o
   2  12  11      688.93      693.53     15.63 o
   3  12  11       93.61       92.49     13.86 o
   4  12  11      195.36      175.09     12.38 o
   5  12  11        1.22        8.10      5.36 o
   6  12  11       31.16       31.87      9.24 o
   7  12  11        1.79        4.19      8.74 o
   1  13  11        0.10       -2.91      3.73 o
   2  13  11      263.65      267.26     11.52 o
   3  13  11        1.99        1.75      5.70 o
   4  13  11      142.95      172.12     17.58 o
   5  13  11        8.49       -5.17      5.91 o
   6  13  11        4.64        0.64      7.99 o
   7  13  11        0.23       -8.52      8.52 o
   0  14  11     1884.22     1854.10     51.57 o
   1  14  11      106.76      103.00      9.93 o
   2  14  11      806.17      863.91     18.59 o
   3  14  11       44.74       55.75      9.82 o
   4  14  11       10.76       15.04      6.69 o
   5  14  11       17.40       15.99      6.64 o
   6  14  11        0.13        5.53      8.29 o
   7  14  11        0.34       -6.47     10.77 o
   1  15  11      276.61      295.75     16.56 o
   2  15  11      407.90      452.68     17.04 o
   3  15  11      204.47      198.27     19.24 o
   4  15  11       78.56       71.18     11.27 o
   5  15  11      154.69      156.39     11.55 o
   6  15  11       31.66       14.93      9.09 o
   0  16  11        9.81        7.64      8.85 o
   1  16  11      279.07      275.34     26.08 o
   2  16  11        0.03       -4.29      4.72 o
   3  16  11       94.97      101.47      9.73 o
   4  16  11       49.67       35.79      7.43 o
   5  16  11       15.04       16.62      7.59 o
   6  16  11        9.12        4.67      9.72 o
   1  17  11        6.92       13.90      6.54 o
   2  17  11        7.80        3.08      5.50 o
   3  17  11       42.94       43.15      7.75 o
   4  17  11       33.72       25.61      7.53 o
   5  17  11       28.84       24.65     10.31 o
   6  17  11       11.23       -7.24      9.30 o
   0  18  11        2.99       -3.95      8.85 o
   1  18  11      251.56      278.75     19.16 o
   2  18  11        0.04        3.92      6.65 o
   3  18  11       33.90       38.47      8.10 o
   4  18  11       57.69       58.54      8.97 o
   5  18  11       18.61        4.52      6.89 o
   6  18  11       27.61       15.21     11.42 o
   1  19  11      107.89       98.02     11.45 o
   2  19  11        6.45        8.45      7.11 o
   3  19  11       22.52       24.45      7.64 o
   4  19  11        1.56       -1.32      6.35 o
   5  19  11        0.08       -7.01      7.54 o
   0  20  11       41.69       31.34     17.51 o
   1  20  11        3.04        8.21      7.03 o
   2  20  11       42.17       46.75     11.61 o
   3  20  11       10.85        0.54      7.79 o
   4  20  11       18.69       20.92      7.72 o
   5  20  11       22.64       39.89      9.52 o
   1  21  11        1.16       12.96      8.03 o
   2  21  11        1.64       10.01      9.08 o
   3  21  11       26.09       16.26      9.15 o
   4  21  11        3.28       -1.99      8.36 o
   0  22  11       12.34        4.45     11.02 o
   1  22  11       74.31      102.67     15.59 o
   2  22  11        4.70       -1.54      9.46 o
   3  22  11       38.16       41.45     13.25 o
   4  22  11        3.58       19.33     11.32 o
   1  23  11        6.01        3.09     10.25 o
   2  23  11        5.66        1.27     10.96 o
   3  23  11        0.03       -9.46      9.46 o
   1  24  11       22.49       25.81     14.34 o
   2  24  11        4.75       11.52     15.00 o
   1  25  11        3.32       15.28     15.48 o
   0   0  12     1813.04     1941.39     46.39 o
   1   0  12     1838.53     1825.80     25.37 o
   2   0  12       51.22       63.77      7.03 o
   3   0  12       18.34       18.08      4.50 o
   4   0  12       66.25       79.83     16.21 o
   5   0  12      373.85      347.40     24.89 o
   6   0  12        0.00       -4.68      8.40 o
   7   0  12        0.41        3.07      9.71 o
   8   0  12        2.59        5.53     20.28 o
   1   1  12     1158.14     1170.20     13.29 o
   2   1  12       20.70       25.11      2.94 o
   3   1  12      314.12      302.60      8.01 o
   4   1  12      182.97      186.60      8.40 o
   5   1  12        0.06       -4.67      4.67 o
   6   1  12        0.19       -4.15      5.96 o
   7   1  12        6.41        9.92      9.10 o
   8   1  12        1.95        4.45      9.54 o
   0   2  12      102.31      110.91      5.62 o
   1   2  12       13.99       10.34      1.95 o
   2   2  12       19.26       13.91      2.99 o
   3   2  12       55.62       49.58      4.88 o
   4   2  12       15.76       12.94      4.45 o
   5   2  12        0.34       -1.89      5.25 o
   6   2  12        1.04        1.23      7.45 o
   7   2  12        4.46        7.47      9.37 o
   8   2  12        0.26        7.87      9.77 o
   1   3  12      284.18      303.53      6.14 o
   2   3  12       79.83       91.51      4.30 o
   3   3  12       17.95       21.61      3.87 o
   4   3  12       33.72       21.25      5.34 o
   5   3  12       51.86       35.39      8.25 o
   6   3  12        3.62        8.17      6.68 o
   7   3  12        0.80        1.41      8.92 o
   8   3  12        1.83       -4.23     10.28 o
   0   4  12      195.12      193.89      9.09 o
   1   4  12       91.45       94.42      5.24 o
   2   4  12       91.91       88.47      3.67 o
   3   4  12        0.80        2.14      3.11 o
   4   4  12        1.65        1.12      4.67 o
   5   4  12       57.34       55.51      7.70 o
   6   4  12        7.77       -0.92     10.64 o
   7   4  12        5.85        5.16      9.46 o
   8   4  12        0.88       -2.85     11.93 o
   1   5  12       31.59       30.00      2.64 o
   2   5  12        2.24        1.81      2.05 o
   3   5  12       23.91       16.82      4.96 o
   4   5  12       43.36       52.21      7.01 o
   5   5  12       31.43       21.71      9.73 o
   6   5  12       70.00       66.47     10.20 o
   7   5  12        5.49       22.59      8.78 o
   8   5  12       21.14       39.25     11.85 o
   0   6  12        4.30        2.90      2.94 o
   1   6  12      199.01      248.70      6.18 o
   2   6  12       21.34       38.15      2.96 o
   3   6  12       54.02       60.66      6.86 o
   4   6  12       10.80        1.10      4.86 o
   5   6  12       68.87       51.71      6.18 o
   6   6  12        3.60        1.93      8.25 o
   7   6  12        4.00        1.52      7.63 o
   8   6  12        2.11       -8.19     11.52 o
   1   7  12        0.22       -1.62      1.92 o
   2   7  12        7.79        7.09      2.50 o
   3   7  12      120.81      132.28      9.50 o
   4   7  12       16.77       14.49      5.70 o
   5   7  12        0.32        0.08      4.12 o
   6   7  12       92.34      105.75     10.86 o
   7   7  12        2.60       -7.79      7.79 o
   8   7  12        7.54      -10.32     12.27 o
   0   8  12     1091.57     1293.40     20.57 o
   1   8  12        5.92        8.35      2.50 o
   2   8  12        0.47        0.20      2.60 o
   3   8  12       63.73       46.77      9.10 o
   4   8  12       18.88       12.43      5.51 o
   5   8  12       50.98       49.29      6.29 o
   6   8  12        2.54       17.96      7.36 o
   7   8  12       70.29       76.24     13.71 o
   8   8  12        2.22       -2.00     11.69 o
   1   9  12       45.74       51.83      7.61 o
   2   9  12      295.67      269.37     11.52 o
   3   9  12        2.14       -3.02      4.34 o
   4   9  12      333.54      333.57     15.78 o
   5   9  12       45.34       41.06      6.10 o
   6   9  12        4.80        4.86      7.10 o
   7   9  12       42.26       64.03     13.15 o
   0  10  12      132.39      175.36     10.04 o
   1  10  12      237.91      239.29      8.01 o
   2  10  12      132.67      143.65      7.68 o
   3  10  12        0.03       -0.53      4.59 o
   4  10  12      285.32      296.90     15.53 o
   5  10  12       63.22       60.29      8.30 o
   6  10  12      130.80      156.50     13.58 o
   7  10  12       84.63       68.81     13.81 o
   1  11  12       25.30       13.88      3.61 o
   2  11  12       58.56       48.62      6.08 o
   3  11  12      500.51      500.30     19.26 o
   4  11  12        5.94       16.73      6.67 o
   5  11  12      297.66      331.18     20.10 o
   6  11  12       13.10       10.61      8.42 o
   7  11  12       46.25       31.15     12.37 o
   0  12  12      363.11      311.95     21.29 o
   1  12  12       80.93       51.26      5.82 o
   2  12  12       73.43       80.48     10.26 o
   3  12  12      511.25      491.32     19.10 o
   4  12  12      434.62      436.26     19.30 o
   5  12  12       83.10       80.12     12.23 o
   6  12  12      163.20      178.12     19.69 o
   7  12  12        3.04       11.36      9.30 o
   1  13  12      228.38      245.04     10.77 o
   2  13  12      746.00      701.79     19.78 o
   3  13  12      680.11      691.59     20.63 o
   4  13  12      614.74      620.93     23.55 o
   5  13  12        6.41        1.79      6.60 o
   6  13  12       27.26        7.89      8.67 o
   7  13  12        2.96       -0.42      8.98 o
   0  14  12     1665.30     1613.77     48.31 o
   1  14  12     2842.97     3027.73     68.03 o
   2  14  12      639.93      639.44     24.10 o
   3  14  12      170.53      196.86     21.53 o
   4  14  12       37.41       30.29      8.21 o
   5  14  12        5.68       -0.44      5.80 o
   6  14  12       12.66       23.61      9.83 o
   7  14  12        8.01        4.21     10.70 o
   1  15  12      218.74      240.41     15.91 o
   2  15  12        4.96        7.24      5.54 o
   3  15  12      340.01      367.35     19.18 o
   4  15  12       25.68       29.07      7.80 o
   5  15  12       65.86       75.14      9.22 o
   6  15  12       12.80       22.62      9.62 o
   0  16  12      344.22      375.43     31.35 o
   1  16  12      134.83      143.23     12.37 o
   2  16  12       83.12       93.62      8.97 o
   3  16  12       43.19       31.83      7.26 o
   4  16  12        0.06        0.59      6.49 o
   5  16  12       39.79       62.68      9.34 o
   6  16  12        0.54        2.40     10.57 o
   1  17  12       34.72       24.74      8.22 o
   2  17  12       33.26       22.28      7.58 o
   3  17  12      258.27      286.24     19.65 o
   4  17  12       31.98       20.34      8.10 o
   5  17  12       43.40       44.20     11.79 o
   6  17  12        4.15        4.97     10.08 o
   0  18  12       83.78       76.61     14.34 o
   1  18  12       74.88       64.85     12.77 o
   2  18  12        2.50       -6.30      6.65 o
   3  18  12       19.36        2.98      7.05 o
   4  18  12        7.16       13.02      7.16 o
   5  18  12       68.72       90.75     10.71 o
   1  19  12       66.97       47.18      9.59 o
   2  19  12        8.11        8.24      7.79 o
   3  19  12       14.08        5.40      9.08 o
   4  19  12        0.57        0.67      7.11 o
   5  19  12        4.11        3.54      8.26 o
   0  20  12        0.26        0.98     12.90 o
   1  20  12        2.69       -2.26      7.58 o
   2  20  12        3.83        4.61      8.14 o
   3  20  12        0.42        0.26      9.46 o
   4  20  12       12.60       13.26      8.61 o
   5  20  12        5.10        5.01      8.77 o
   1  21  12        0.01        1.66      7.29 o
   2  21  12       18.09       18.43     10.64 o
   3  21  12       14.55        0.46      9.22 o
   4  21  12       15.31       22.70     12.03 o
   0  22  12       33.29       48.74     16.25 o
   1  22  12        7.26       10.87     12.24 o
   2  22  12       94.70      119.58     16.65 o
   3  22  12        0.00        1.23     10.64 o
   1  23  12       13.68       19.49     18.43 o
   2  23  12       26.12       31.05     12.53 o
   3  23  12        5.04       -4.61     14.34 o
   0  24  12      127.94      175.14     33.18 o
   1  24  12       26.25        9.22     18.43 o
   2  24  12       53.53       19.00     16.80 o
   1   1  13      552.49      555.80      8.22 o
   2   1  13        6.40       12.63      3.12 o
   3   1  13      453.65      434.85     14.38 o
   4   1  13       13.01       19.90      5.50 o
   5   1  13        0.39        3.89      5.34 o
   6   1  13       75.25       81.63     15.52 o
   7   1  13        4.78        1.22     14.05 o
   8   1  13        2.24       -6.86     10.50 o
   0   2  13      566.23      549.86     19.53 o
   1   2  13     2687.58     2754.13     24.14 o
   2   2  13        0.73       -2.19      2.19 o
   3   2  13       39.90       43.72      4.60 o
   4   2  13       30.96       29.61      6.62 o
   5   2  13      387.22      361.75     18.01 o
   6   2  13        0.07       -3.88      7.81 o
   7   2  13       15.67       12.38      9.37 o
   8   2  13        0.03        0.21     11.25 o
   1   3  13     1159.53     1229.81     13.71 o
   2   3  13      246.90      235.69      7.42 o
   3   3  13     1221.59     1268.00     19.48 o
   4   3  13       79.50       74.70      7.73 o
   5   3  13       83.86       94.85     10.52 o
   6   3  13       25.68       18.38      7.85 o
   7   3  13        0.80       -8.59      8.59 o
   8   3  13       17.22       12.74     10.97 o
   0   4  13      122.65      131.57      6.72 o
   1   4  13     2119.54     2424.20     21.44 o
   2   4  13      220.71      206.45      8.29 o
   3   4  13      294.29      318.21     13.58 o
   4   4  13        0.99       -3.23      4.86 o
   5   4  13        0.03       -3.83      6.18 o
   6   4  13        0.06       -4.81      6.68 o
   7   4  13        0.78       18.48     10.21 o
   8   4  13        1.78        4.67     11.11 o
   1   5  13       40.13       39.59      3.04 o
   2   5  13      152.70      120.98      6.88 o
   3   5  13       12.01        3.59      4.40 o
   4   5  13        0.73        4.66      5.08 o
   5   5  13       46.49       39.97      7.36 o
   6   5  13       29.91       30.46      8.57 o
   7   5  13        2.81       -3.65      9.10 o
   8   5  13        0.11      -10.28     10.28 o
   0   6  13        0.31       -1.14      2.89 o
   1   6  13     1932.20     2187.08     20.32 o
   2   6  13        4.55        7.02      3.79 o
   3   6  13      197.90      203.41     12.85 o
   4   6  13      111.51      127.82     10.04 o
   5   6  13       50.32       53.17      7.93 o
   6   6  13        4.14        0.37      7.42 o
   7   6  13        3.64       -1.13      8.42 o
   8   6  13        1.15       10.34     13.96 o
   1   7  13      947.22     1005.07     12.76 o
   2   7  13       32.94       30.80      4.68 o
   3   7  13      651.41      632.24     19.42 o
   4   7  13        1.93       -2.87      4.67 o
   5   7  13       10.13        7.42      5.93 o
   6   7  13       77.44       82.12     11.47 o
   7   7  13       13.39        9.47      9.42 o
   8   7  13       24.20       51.44     18.43 o
   0   8  13     1038.48     1098.95     20.53 o
   1   8  13       24.87       38.35      3.48 o
   2   8  13       48.35       50.90      5.72 o
   3   8  13      353.17      332.30     14.86 o
   4   8  13       29.79       27.72      6.47 o
   5   8  13      490.48      507.12     27.48 o
   6   8  13        1.24        8.11     11.97 o
   7   8  13       62.35       40.54     11.05 o
   1   9  13       59.78       60.03      4.43 o
   2   9  13       13.47        7.40      4.86 o
   3   9  13       65.92       64.70      7.41 o
   4   9  13       70.96       64.44      8.34 o
   5   9  13       44.54       27.71      9.78 o
   6   9  13       14.45       -1.54      7.18 o
   7   9  13        2.53       10.90     13.51 o
   0  10  13      818.84      839.23     24.33 o
   1  10  13       30.18       21.80      3.47 o
   2  10  13       70.59       66.85     12.49 o
   3  10  13      108.80      127.42     10.12 o
   4  10  13       47.18       47.69     11.96 o
   5  10  13      311.44      335.47     13.52 o
   6  10  13       21.21       29.13      8.78 o
   7  10  13       50.14       47.85     13.49 o
   1  11  13      590.30      586.29     14.23 o
   2  11  13      382.03      400.36     23.44 o
   3  11  13      546.40      492.22     18.98 o
   4  11  13      296.25      311.49     22.32 o
   5  11  13      133.81      128.30      9.52 o
   6  11  13        0.03       -0.95      8.09 o
   7  11  13        9.01       16.26     11.61 o
   0  12  13     1031.47     1100.82     27.56 o
   1  12  13     1050.83     1002.60     20.95 o
   2  12  13      168.84      188.28     13.99 o
   3  12  13       84.37      104.82      9.96 o
   4  12  13       90.09      118.83     11.90 o
   5  12  13       22.12       24.22      6.58 o
   6  12  13        5.15       -7.70      8.42 o
   7  12  13        2.03        1.53     10.08 o
   1  13  13       49.21       53.72      6.29 o
   2  13  13      125.04      144.69     14.65 o
   3  13  13       16.15       24.79      8.21 o
   4  13  13       23.37       23.43      7.57 o
   5  13  13        1.78       -1.19      6.08 o
   6  13  13        2.65       15.99      9.82 o
   7  13  13       12.71        4.31      9.29 o
   0  14  13     2066.42     2247.99     60.72 o
   1  14  13       47.23       23.68      8.96 o
   2  14  13      720.86      825.91     22.25 o
   3  14  13        0.04       -5.70      5.70 o
   4  14  13       83.10       85.04     14.77 o
   5  14  13       16.21       19.16      7.66 o
   6  14  13        1.05        3.72      8.32 o
   1  15  13       52.72       64.94     10.64 o
   2  15  13       58.00       63.84      9.65 o
   3  15  13        1.43       -1.58      8.14 o
   4  15  13       91.95       93.96     19.35 o
   5  15  13        1.93        0.06      6.87 o
   6  15  13        0.00        4.75      9.29 o
   0  16  13      261.63      271.20     31.34 o
   1  16  13      416.11      412.17     20.47 o
   2  16  13      320.33      339.20     15.46 o
   3  16  13      183.68      234.39     23.50 o
   4  16  13       81.37       81.06     10.95 o
   5  16  13        1.15       -1.81      7.13 o
   6  16  13       17.88        7.38     10.77 o
   1  17  13       30.81       20.71      8.51 o
   2  17  13       78.82       74.66     10.28 o
   3  17  13       67.02       74.91     10.48 o
   4  17  13       71.54       78.33      9.93 o
   5  17  13       29.98       24.55      8.21 o
   0  18  13       64.60       75.58     14.34 o
   1  18  13       32.86       30.91      8.57 o
   2  18  13        0.41        2.73      7.29 o
   3  18  13        0.32       -2.51      6.45 o
   4  18  13        0.37       13.35      7.70 o
   5  18  13        3.24       -5.47      7.85 o
   1  19  13       12.55       24.63      8.89 o
   2  19  13        0.87       -3.83      7.29 o
   3  19  13        7.29       -8.51      8.51 o
   4  19  13        0.00       -3.37      7.35 o
   5  19  13        3.57        7.41      8.84 o
   0  20  13        0.80        9.65     11.02 o
   1  20  13        6.41        1.79      7.79 o
   2  20  13        7.93        5.77      8.09 o
   3  20  13        0.08       -2.30      9.23 o
   4  20  13       13.05       14.36      9.29 o
   1  21  13       17.98       11.74      8.72 o
   2  21  13       26.57       42.67     12.39 o
   3  21  13       42.40       47.42     15.52 o
   4  21  13        2.32       10.97     13.64 o
   0  22  13       51.37       26.65     14.16 o
   1  22  13       36.89       61.37     16.23 o
   2  22  13       23.68       25.98     14.16 o
   3  22  13        7.65        7.37     13.64 o
   1  23  13       19.51       14.75     18.43 o
   2  23  13        0.09        0.00     18.43 o
   0  24  13       40.96       70.05     25.81 o
   1  24  13      111.50      182.51     35.03 o
   0   0  14     7174.19     7030.13    110.56 o
   1   0  14     1041.29     1040.83     20.88 o
   2   0  14      795.80      796.55     19.67 o
   3   0  14       50.99       65.73     11.58 o
   4   0  14        4.45        8.60      9.41 o
   5   0  14      261.05      242.17     22.13 o
   6   0  14       11.93        3.92     10.19 o
   7   0  14        1.14       27.65     22.12 o
   8   0  14        0.58       16.59     22.12 o
   1   1  14      395.90      365.67      7.38 o
   2   1  14      453.06      441.83     10.01 o
   3   1  14      303.17      308.32     11.45 o
   4   1  14      298.62      311.28     13.82 o
   5   1  14       61.05       73.71     11.93 o
   6   1  14        0.17        0.36      8.38 o
   7   1  14        0.74       -0.26     10.37 o
   8   1  14        0.08        5.30     15.48 o
   0   2  14        0.00        0.61      3.01 o
   1   2  14      109.68      106.58      4.41 o
   2   2  14        1.35       -2.47      2.47 o
   3   2  14        9.72        8.66      4.16 o
   4   2  14        0.18        3.36      5.72 o
   5   2  14        2.63        3.03      6.65 o
   6   2  14        0.91       -7.59      7.59 o
   7   2  14        4.85       -0.93      9.10 o
   8   2  14        0.19        4.66     10.92 o
   1   3  14     1038.37     1038.18     12.61 o
   2   3  14      259.88      256.49     10.21 o
   3   3  14      575.53      599.40     14.56 o
   4   3  14      178.13      193.12     13.88 o
   5   3  14      180.53      202.98     17.83 o
   6   3  14        1.69        2.01      8.29 o
   7   3  14       13.58       18.58     11.33 o
   8   3  14        0.11        6.55     10.54 o
   0   4  14     1891.23     1984.86     26.91 o
   1   4  14      937.18      868.54     11.03 o
   2   4  14      109.64      116.15      6.67 o
   3   4  14        1.00       -3.55      3.55 o
   4   4  14        2.32        0.00      4.98 o
   5   4  14      268.57      255.40     19.97 o
   6   4  14        1.47        6.29      8.03 o
   7   4  14        9.33        5.55     10.50 o
   8   4  14        0.00       -6.85     10.73 o
   1   5  14      192.35      180.78      5.73 o
   2   5  14        1.03       -1.51      3.11 o
   3   5  14      224.14      216.35     11.92 o
   4   5  14        9.88        5.80      5.33 o
   5   5  14       11.61       12.13      7.48 o
   6   5  14       52.28       45.26      9.76 o
   7   5  14       49.91       93.84     14.52 o
   8   5  14        6.47       -1.59     11.32 o
   0   6  14      289.82      304.91     11.34 o
   1   6  14       58.59       64.85      4.00 o
   2   6  14      288.26      276.33     11.32 o
   3   6  14       51.34       66.18      7.91 o
   4   6  14      133.73      135.30     14.12 o
   5   6  14        7.25       13.68      6.53 o
   6   6  14       10.79       10.43      8.42 o
   7   6  14        3.51        7.59      9.77 o
   1   7  14       28.83       26.72      3.24 o
   2   7  14       39.69       29.97      5.09 o
   3   7  14        1.28       -4.60      4.60 o
   4   7  14        2.58       10.85      5.79 o
   5   7  14       18.24       17.77      6.86 o
   6   7  14       18.27       28.74      9.36 o
   7   7  14        0.36       -1.11      8.87 o
   0   8  14        9.27        5.12      3.99 o
   1   8  14       74.63       76.43      4.53 o
   2   8  14      181.44      157.67     10.28 o
   3   8  14        0.02       -4.70      4.70 o
   4   8  14       18.80       17.98      6.47 o
   5   8  14       53.85       47.93      9.09 o
   6   8  14        8.29        8.45      8.70 o
   7   8  14       10.38       15.53      9.74 o
   1   9  14       50.37       49.58      5.39 o
   2   9  14        1.19       -2.12      4.49 o
   3   9  14      237.76      223.39     23.63 o
   4   9  14       68.21       89.14     12.79 o
   5   9  14        0.07       -2.14      6.26 o
   6   9  14        2.43        6.19     10.38 o
   7   9  14        2.66       -3.23     11.11 o
   0  10  14        0.09       -3.93      3.93 o
   1  10  14      529.03      518.58     12.87 o
   2  10  14       16.58       13.19      5.91 o
   3  10  14        0.14       -1.59      5.23 o
   4  10  14       53.66       49.90      8.34 o
   5  10  14        1.25        5.41      6.82 o
   6  10  14        4.18        4.38      7.51 o
   7  10  14        1.31        4.57     11.11 o
   1  11  14       62.92       45.80      6.03 o
   2  11  14       10.01       10.94      5.89 o
   3  11  14       51.21       45.44      7.62 o
   4  11  14        3.93        0.05      6.26 o
   5  11  14       27.08       23.17      7.77 o
   6  11  14        3.71        0.69      7.72 o
   7  11  14        2.88       15.76     12.06 o
   0  12  14       62.34       88.37     10.97 o
   1  12  14       57.25       54.35      8.75 o
   2  12  14        5.52        2.79      5.34 o
   3  12  14      168.96      164.64     14.14 o
   4  12  14        4.79        5.21      6.78 o
   5  12  14       62.76       62.48      8.25 o
   6  12  14        2.59        2.18      9.30 o
   7  12  14        0.47        3.09     11.50 o
   1  13  14       79.67       67.92     11.16 o
   2  13  14       87.69      103.80      9.85 o
   3  13  14        1.94        7.67      6.34 o
   4  13  14      206.33      233.01     20.21 o
   5  13  14       10.93        9.15      6.66 o
   6  13  14        3.46        3.23      9.08 o
   0  14  14      526.43      613.23     47.03 o
   1  14  14      331.58      301.57     20.23 o
   2  14  14      202.07      199.95     14.41 o
   3  14  14      139.96      146.02     12.03 o
   4  14  14        4.63       -6.07      6.67 o
   5  14  14       34.65       27.24      8.07 o
   6  14  14        0.06       10.23      9.50 o
   1  15  14        0.04        4.33      6.09 o
   2  15  14        0.04       -0.85      6.75 o
   3  15  14        6.37        3.81      6.37 o
   4  15  14        0.63        5.81      7.36 o
   5  15  14        8.75       16.51      7.29 o
   6  15  14        0.97        8.87     10.36 o
   0  16  14      173.83      172.39     19.56 o
   1  16  14       17.84        6.61      9.31 o
   2  16  14       13.56       10.25      7.79 o
   3  16  14       23.82       18.54      6.91 o
   4  16  14        3.13        5.23      6.81 o
   5  16  14        0.10       -6.74      6.74 o
   6  16  14        0.02        0.84     10.63 o
   1  17  14       15.28       21.15      7.73 o
   2  17  14       57.11       55.88     10.23 o
   3  17  14        0.74       -2.59      7.02 o
   4  17  14       48.80       43.90     10.17 o
   5  17  14       14.05       12.49      8.09 o
   0  18  14      210.16      196.40     22.79 o
   1  18  14        4.84       -1.04      6.87 o
   2  18  14       35.05       25.77      8.16 o
   3  18  14        1.30       -7.73      7.73 o
   4  18  14        6.75       17.55      8.03 o
   5  18  14        1.36       -7.88      7.88 o
   1  19  14        9.43       -2.03      7.11 o
   2  19  14       13.55       -6.91      7.37 o
   3  19  14        0.00       13.29      9.90 o
   4  19  14       10.92       11.49     10.08 o
   0  20  14        3.36        7.86     12.33 o
   1  20  14       27.50       35.88      9.42 o
   2  20  14        0.83       11.68      9.15 o
   3  20  14       11.49       17.05     10.25 o
   4  20  14       14.44       20.78     14.16 o
   1  21  14        0.00       -4.45      7.79 o
   2  21  14       28.71       49.35     12.68 o
   3  21  14        3.72       -2.77     11.73 o
   0  22  14      117.80      190.16     24.09 o
   1  22  14       22.41       23.91     11.32 o
   2  22  14       37.01       20.28     20.28 o
   3  22  14       28.18       30.23     16.25 o
   1  23  14       12.29       -3.69     18.43 o
   2  23  14        2.22       18.43     20.28 o
   1   1  15       42.09       43.29      3.85 o
   2   1  15      476.67      474.69     10.59 o
   3   1  15       55.16       38.99      7.35 o
   4   1  15       76.99       71.59      8.87 o
   5   1  15       57.47       77.14     12.72 o
   6   1  15       18.13       15.76     11.10 o
   7   1  15       33.19       28.67     11.61 o
   8   1  15        0.28       19.14     16.80 o
   0   2  15      190.89      209.46     11.38 o
   1   2  15       53.80       61.05      4.22 o
   2   2  15        0.04       -2.87      2.87 o
   3   2  15      273.19      261.50     11.17 o
   4   2  15      635.70      622.73     28.75 o
   5   2  15        7.24       -1.70      6.58 o
   6   2  15       79.93       56.74     20.95 o
   7   2  15        3.34        6.04     11.85 o
   1   3  15       10.38       10.30      3.23 o
   2   3  15      533.99      536.44     12.60 o
   3   3  15       57.74       52.11     11.01 o
   4   3  15       34.39       26.66      7.25 o
   5   3  15        2.34        5.75      6.80 o
   6   3  15       29.00       23.33     10.50 o
   7   3  15        1.01       11.08     10.50 o
   0   4  15     2303.47     2327.84     33.32 o
   1   4  15      103.12      105.80      6.02 o
   2   4  15      199.11      210.39      8.93 o
   3   4  15        0.52       -1.96      4.42 o
   4   4  15        6.33       12.51      6.68 o
   5   4  15       10.33       21.40      7.48 o
   6   4  15        3.02        6.72      7.48 o
   7   4  15        9.38       -5.16      9.18 o
   1   5  15       33.74       25.52      4.12 o
   2   5  15       31.01       52.89      8.17 o
   3   5  15        9.36        8.95      4.99 o
   4   5  15        6.10        4.02      5.34 o
   5   5  15        6.68        0.94      6.68 o
   6   5  15       26.51       44.66     10.11 o
   7   5  15        0.52       10.73     10.50 o
   0   6  15       89.26       81.62     10.31 o
   1   6  15        1.37       -1.96      3.15 o
   2   6  15      247.24      258.94     11.77 o
   3   6  15       37.59       35.67      8.78 o
   4   6  15       21.64       25.86      6.50 o
   5   6  15       15.73       22.93      8.42 o
   6   6  15        9.00       27.47      9.08 o
   7   6  15        1.21       -2.48      9.87 o
   1   7  15       14.13        8.82      3.68 o
   2   7  15       15.49        9.27      6.09 o
   3   7  15        5.50       -0.38      4.99 o
   4   7  15       50.61       40.05      7.62 o
   5   7  15        1.11       -1.07      7.03 o
   6   7  15       22.71       17.40      8.49 o
   7   7  15        0.06        4.29      9.51 o
   0   8  15      205.55      208.12     10.35 o
   1   8  15      286.75      249.61     10.95 o
   2   8  15       14.54       23.39      5.77 o
   3   8  15       61.83       64.43      8.11 o
   4   8  15       18.24       13.15      6.78 o
   5   8  15       21.95       11.84      6.93 o
   6   8  15       75.74       99.49     18.88 o
   7   8  15        0.02        3.54      9.84 o
   1   9  15       58.65       43.67      5.82 o
   2   9  15        7.27        1.54      4.67 o
   3   9  15       81.55       76.35      8.61 o
   4   9  15      113.25      130.71     14.73 o
   5   9  15        0.02       -0.63      6.46 o
   6   9  15        2.09       -3.53      8.22 o
   7   9  15        3.90       13.76     10.45 o
   0  10  15        8.15       11.90      5.18 o
   1  10  15      175.37      200.14     24.19 o
   2  10  15       26.53       33.83      6.93 o
   3  10  15        0.06       -6.58      6.58 o
   4  10  15       78.33       81.77      9.67 o
   5  10  15       53.35       42.25     10.71 o
   6  10  15       12.55        8.95      9.15 o
   7  10  15        0.08       -5.07     10.96 o
   1  11  15      212.02      229.10     14.66 o
   2  11  15      188.51      152.50     20.78 o
   3  11  15      138.46      115.31     11.88 o
   4  11  15      113.32      115.08     11.47 o
   5  11  15       16.77       19.85      8.01 o
   6  11  15       24.41       50.04     10.90 o
   7  11  15        0.00       -5.72     11.63 o
   0  12  15     1155.27     1170.94     40.45 o
   1  12  15        1.75       -5.30      5.30 o
   2  12  15       95.35       78.52      9.02 o
   3  12  15        0.27        5.32      6.08 o
   4  12  15        5.91       12.13      7.01 o
   5  12  15       30.28       26.13      8.70 o
   6  12  15       37.75       26.21     10.45 o
   1  13  15       37.22       53.67      8.42 o
   2  13  15      115.80       99.18     11.43 o
   3  13  15       92.62      104.79     13.98 o
   4  13  15      160.97      165.10     13.29 o
   5  13  15        1.75       -2.35      7.51 o
   6  13  15        8.28       11.06     10.08 o
   0  14  15        5.04        2.77      9.12 o
   1  14  15      212.18      223.92     19.69 o
   2  14  15       23.78       16.93     10.11 o
   3  14  15        0.14        6.29      6.71 o
   4  14  15        8.65       -6.53      6.53 o
   5  14  15       67.43       59.84     10.57 o
   6  14  15        1.06       25.15     10.91 o
   1  15  15      139.16      117.72     11.97 o
   2  15  15      144.48      123.91     13.99 o
   3  15  15      112.54      105.79     11.03 o
   4  15  15       68.95       56.82     10.02 o
   5  15  15       31.07       27.54      8.60 o
   6  15  15        8.24       23.42     11.45 o
   0  16  15      705.94      718.19     33.91 o
   1  16  15       61.63       59.41     10.28 o
   2  16  15       42.69       34.63      9.15 o
   3  16  15       37.65       46.76     10.18 o
   4  16  15       30.74       43.24      9.87 o
   5  16  15        0.01       -1.04      6.99 o
   1  17  15        3.38        2.27      6.75 o
   2  17  15      170.43      155.78     16.96 o
   3  17  15       37.30       41.65      9.39 o
   4  17  15       50.14       50.11     10.64 o
   5  17  15       13.25       17.28      8.74 o
   0  18  15        5.31        0.00     10.43 o
   1  18  15       31.06       34.35      8.72 o
   2  18  15       13.60        1.05      7.63 o
   3  18  15        8.34        5.02      8.14 o
   4  18  15       46.15       62.84     12.51 o
   5  18  15        0.62       16.33      9.18 o
   1  19  15        7.36       10.96      7.73 o
   2  19  15       13.08        7.37      8.30 o
   3  19  15        8.22       13.77     11.50 o
   4  19  15       50.69       58.79     12.14 o
   0  20  15        3.69       17.97     13.83 o
   1  20  15       22.30       23.49      9.42 o
   2  20  15        2.07        4.21      8.50 o
   3  20  15       15.64       18.83     14.95 o
   4  20  15       34.99       17.26     14.16 o
   1  21  15        6.36        7.18      8.03 o
   2  21  15        8.42       -7.37     11.52 o
   3  21  15        3.90        7.37     18.43 o
   0  22  15        0.85        5.53     18.43 o
   1  22  15       14.66       22.12     13.64 o
   2  22  15        0.62       -1.84     18.43 o
   1  23  15        6.77        7.69     14.95 o
   0   0  16        0.01       -0.99      4.88 o
   1   0  16      454.37      428.68     18.20 o
   2   0  16      406.68      390.12     22.09 o
   3   0  16       43.97       29.13      9.20 o
   4   0  16      438.59      474.34     26.94 o
   5   0  16      239.96      224.94     36.88 o
   6   0  16      259.08      247.07     40.56 o
   7   0  16       37.50       36.87     22.12 o
   1   1  16       13.93       15.14      3.93 o
   2   1  16       29.40       34.14      4.93 o
   3   1  16        1.60       -5.18      5.18 o
   4   1  16       63.29       86.16     17.56 o
   5   1  16       11.91       15.67      9.27 o
   6   1  16        4.63       -5.52      8.92 o
   7   1  16        0.23       -9.74     23.04 o
   0   2  16      873.57      861.57     17.66 o
   1   2  16        0.12       -2.36      3.39 o
   2   2  16      813.80      831.48     15.68 o
   3   2  16        6.21       11.29      5.39 o
   4   2  16      508.93      529.65     21.32 o
   5   2  16       18.77       17.87      9.77 o
   6   2  16      159.68      175.86     17.89 o
   7   2  16       11.06        6.99     10.85 o
   1   3  16      217.12      214.23     12.46 o
   2   3  16       30.33       34.09      5.31 o
   3   3  16       98.07       89.04      8.34 o
   4   3  16        0.60       -2.14      6.09 o
   5   3  16      139.19      163.37     13.85 o
   6   3  16       57.45       47.23     18.52 o
   7   3  16       15.33        8.88     10.54 o
   0   4  16     1300.94     1397.37     24.24 o
   1   4  16        2.31        2.77      3.37 o
   2   4  16      280.66      280.23     15.60 o
   3   4  16        4.42        2.30      4.99 o
   4   4  16      139.46      149.36     13.07 o
   5   4  16      123.18      106.10     12.24 o
   6   4  16       26.11       19.10     15.48 o
   7   4  16        1.93        8.63     14.64 o
   1   5  16        0.02       -2.08      3.32 o
   2   5  16        7.10        0.14      4.62 o
   3   5  16        4.03        1.29      4.78 o
   4   5  16       40.42       34.72      8.42 o
   5   5  16       76.32       87.33     11.42 o
   6   5  16        4.03        9.75      8.43 o
   7   5  16       66.08       62.86     16.12 o
   0   6  16      447.44      341.18     12.74 o
   1   6  16        9.93       11.38      4.00 o
   2   6  16      319.30      293.06     17.69 o
   3   6  16       10.86        5.12      5.41 o
   4   6  16       38.56       41.42      8.75 o
   5   6  16       26.22       20.56     10.11 o
   6   6  16        0.42       -4.20      8.28 o
   7   6  16        7.37        6.04     11.45 o
   1   7  16      163.40      158.01      8.22 o
   2   7  16        2.54       -3.04      4.67 o
   3   7  16       16.36       23.75      6.47 o
   4   7  16       19.08       12.25      6.53 o
   5   7  16        0.50        8.36      7.98 o
   6   7  16        3.58       -1.95      8.14 o
   7   7  16        7.22       10.69     11.38 o
   0   8  16        1.88       11.54      5.72 o
   1   8  16      445.05      477.12     15.98 o
   2   8  16       79.18       87.25      8.84 o
   3   8  16        0.08        7.83      5.59 o
   4   8  16        0.25       11.42      6.37 o
   5   8  16       23.82       30.65     10.04 o
   6   8  16        2.55        3.31      8.42 o
   7   8  16        9.54        7.20      9.97 o
   1   9  16       65.13       50.47      8.72 o
   2   9  16       43.26       44.63      7.89 o
   3   9  16      151.68      139.11     11.15 o
   4   9  16        1.69       -2.39      5.76 o
   5   9  16       27.95       17.89      7.62 o
   6   9  16       29.71       18.34     10.64 o
   7   9  16       36.02       26.79     10.91 o
   0  10  16      245.72      247.19     14.71 o
   1  10  16       75.06       56.17      8.42 o
   2  10  16      351.17      317.87     15.54 o
   3  10  16       12.98       -1.47      5.86 o
   4  10  16      170.20      189.94     13.83 o
   5  10  16       19.42       14.73      7.77 o
   6  10  16       15.86       19.16      9.57 o
   7  10  16       18.13       18.80     12.60 o
   1  11  16        0.08       -5.45      5.59 o
   2  11  16       24.09       16.18      6.43 o
   3  11  16       47.99       34.03      7.62 o
   4  11  16        0.05       -2.87      6.20 o
   5  11  16       56.81       48.68      9.37 o
   6  11  16        1.33       -7.13      8.72 o
   0  12  16      293.64      209.79     20.28 o
   1  12  16        2.83        9.93      6.65 o
   2  12  16      365.90      359.92     19.09 o
   3  12  16      113.84       95.93     10.88 o
   4  12  16       67.31       73.73     10.12 o
   5  12  16       62.46       70.74     10.37 o
   6  12  16       12.79       10.41      9.30 o
   1  13  16       48.28       31.92      7.58 o
   2  13  16       14.49        8.61      7.03 o
   3  13  16      289.92      290.54     16.64 o
   4  13  16        6.50        0.17      7.01 o
   5  13  16        8.10        1.72      7.60 o
   6  13  16        3.95       -4.88      9.23 o
   0  14  16      174.09      147.39     22.12 o
   1  14  16      589.72      594.64     24.56 o
   2  14  16       87.65       54.10     10.08 o
   3  14  16       88.30       81.37     14.35 o
   4  14  16       38.05       35.10      9.17 o
   5  14  16        0.11        7.22      8.07 o
   6  14  16       24.11       38.67     11.85 o
   1  15  16        6.09        3.33      6.35 o
   2  15  16        9.42       -3.21      7.30 o
   3  15  16        8.44        1.17     10.91 o
   4  15  16        1.76        4.09      9.81 o
   5  15  16        4.12        5.21      7.82 o
   0  16  16       14.21       -5.53      9.12 o
   1  16  16      419.37      471.63     23.02 o
   2  16  16       17.43       15.14      7.96 o
   3  16  16       68.22       54.96     13.30 o
   4  16  16        2.80       11.43      8.43 o
   5  16  16       24.59       31.46      8.89 o
   1  17  16       25.52       34.67      9.35 o
   2  17  16       53.15       53.08     10.38 o
   3  17  16      163.22      159.93     18.03 o
   4  17  16        6.39       10.45      8.56 o
   5  17  16        6.81       12.49      9.26 o
   0  18  16       18.19       11.93     11.02 o
   1  18  16        0.63       -0.70      7.79 o
   2  18  16       10.78       18.83      8.96 o
   3  18  16       60.53       73.31     15.17 o
   4  18  16        0.00       -5.13     10.01 o
   1  19  16       29.10       30.42      9.65 o
   2  19  16        0.11        4.40      7.75 o
   3  19  16       18.27       21.77     10.23 o
   4  19  16        0.00      -14.75     14.75 o
   0  20  16       28.08        9.74     13.64 o
   1  20  16        0.49       -7.57      7.57 o
   2  20  16       22.00       25.19     11.71 o
   3  20  16       10.05       16.59     20.28 o
   1  21  16       16.76       32.62     18.43 o
   2  21  16       21.87       21.00     15.67 o
   0  22  16        2.00        1.84     20.28 o
   1  22  16       97.05      154.02     22.78 o
   1   1  17       12.71        5.83      4.36 o
   2   1  17      960.85      928.65     18.37 o
   3   1  17      557.00      560.32     22.10 o
   4   1  17      368.43      374.83     19.10 o
   5   1  17      558.08      613.76     30.94 o
   6   1  17       31.51       37.78     12.19 o
   7   1  17      105.94       80.00     21.48 o
   0   2  17     2230.09     2164.36     96.09 o
   1   2  17      703.67      666.44     16.48 o
   2   2  17      642.57      658.17     16.91 o
   3   2  17      140.43      160.92     10.99 o
   4   2  17      295.76      276.64     16.84 o
   5   2  17       22.53       13.61      9.37 o
   6   2  17      144.62      139.87     31.34 o
   7   2  17       50.28       72.88     15.13 o
   1   3  17       50.91       41.44      5.87 o
   2   3  17      566.38      579.55     20.76 o
   3   3  17        3.84        5.86      6.09 o
   4   3  17      245.96      252.53     16.20 o
   5   3  17        1.83        9.47      7.33 o
   6   3  17        0.28       10.93     10.85 o
   7   3  17       25.95       23.96     15.21 o
   0   4  17       37.13       62.73     11.73 o
   1   4  17     1127.33     1151.98     21.45 o
   2   4  17        0.81       -4.04      4.04 o
   3   4  17      199.11      237.08     15.38 o
   4   4  17       18.60       15.59      7.63 o
   5   4  17        6.21       -4.08      6.79 o
   6   4  17        1.46       -7.82      9.18 o
   7   4  17        7.45        0.53     10.73 o
   1   5  17      119.57      124.16      7.60 o
   2   5  17     1023.02     1061.41     28.46 o
   3   5  17      518.41      512.62     18.65 o
   4   5  17      333.47      349.09     19.10 o
   5   5  17      208.32      244.13     17.41 o
   6   5  17       76.73      117.80     16.00 o
   7   5  17        9.16        6.91     11.93 o
   0   6  17     2596.57     2608.34     65.61 o
   1   6  17      147.18      147.28     10.85 o
   2   6  17      671.52      692.38     19.34 o
   3   6  17       75.84       75.66      9.75 o
   4   6  17       90.24       98.74     11.77 o
   5   6  17       24.48       20.19      8.57 o
   6   6  17       55.85       47.16     10.95 o
   7   6  17       17.21       43.89     14.08 o
   1   7  17        1.09       -0.08      4.73 o
   2   7  17      333.21      346.43     18.28 o
   3   7  17        0.19        1.62      5.51 o
   4   7  17       54.91       67.06     11.36 o
   5   7  17       22.21       25.21      8.96 o
   6   7  17       38.60       37.01     10.37 o
   7   7  17       28.46       43.33     14.30 o
   0   8  17      298.93      260.81     21.21 o
   1   8  17       24.84       23.98      6.35 o
   2   8  17        9.71       27.57      6.63 o
   3   8  17       67.06       58.90      8.34 o
   4   8  17        0.00        6.23      6.71 o
   5   8  17       52.76       31.47      9.15 o
   6   8  17        4.75       12.00      9.31 o
   7   8  17       16.00       41.86     14.47 o
   1   9  17       22.45       15.77      6.54 o
   2   9  17        1.82       -3.41      5.13 o
   3   9  17       24.67       33.00      9.60 o
   4   9  17        1.23       -0.67      6.57 o
   5   9  17        1.73        2.22      7.79 o
   6   9  17       11.34       19.71     10.08 o
   0  10  17       84.16       81.09     13.64 o
   1  10  17       96.04      106.08     13.59 o
   2  10  17       59.29       59.18      8.87 o
   3  10  17       11.02        6.73      6.37 o
   4  10  17        8.98       11.90      7.28 o
   5  10  17        0.05       10.11      8.89 o
   6  10  17        2.72        2.90      9.08 o
   1  11  17        0.12        2.61      6.09 o
   2  11  17        2.94        8.45      6.54 o
   3  11  17        8.02       -0.26      5.98 o
   4  11  17        7.12        6.98      7.19 o
   5  11  17        2.30       15.63      8.41 o
   6  11  17       22.82       45.48     11.76 o
   0  12  17      120.20      173.02     28.58 o
   1  12  17       67.57       48.48     11.86 o
   2  12  17       16.56        3.90      7.18 o
   3  12  17       16.92       10.23      7.29 o
   4  12  17       20.24       17.48      8.21 o
   5  12  17        7.69       15.89      8.55 o
   6  12  17       16.44       24.04     10.75 o
   1  13  17        0.35       -0.22      6.18 o
   2  13  17       56.06       53.66      9.74 o
   3  13  17       16.04       -1.57      6.71 o
   4  13  17       40.84       26.47      8.95 o
   5  13  17       11.62       27.11      9.09 o
   6  13  17        0.01        5.94     11.85 o
   0  14  17       42.30       45.53     12.84 o
   1  14  17       73.02       48.25     13.30 o
   2  14  17       35.64       32.69      8.74 o
   3  14  17       14.46        5.14      7.96 o
   4  14  17        1.13       -3.97      7.27 o
   5  14  17       10.47       14.79      8.84 o
   1  15  17        0.01       -3.16      6.54 o
   2  15  17        8.25       19.97      9.20 o
   3  15  17       26.22       32.54     10.08 o
   4  15  17       16.92        3.93      8.45 o
   5  15  17        5.49       -1.15      8.78 o
   0  16  17      281.89      314.27     47.02 o
   1  16  17        6.81        7.90      7.03 o
   2  16  17       36.22       32.32      9.84 o
   3  16  17       36.76       22.25      9.65 o
   4  16  17        0.85       -3.54      8.03 o
   5  16  17       12.58       11.37     10.08 o
   1  17  17        1.15       10.86      7.63 o
   2  17  17       22.37       12.39      7.96 o
   3  17  17        0.59        2.13      8.83 o
   4  17  17       22.84       27.16     13.87 o
   0  18  17      153.91      201.73     24.09 o
   1  18  17        9.97       20.32      9.08 o
   2  18  17       37.32       61.08     11.38 o
   3  18  17        0.37        1.15     12.24 o
   4  18  17       20.58       16.30     13.84 o
   1  19  17        1.29        6.83      8.36 o
   2  19  17       66.73       72.60     12.71 o
   3  19  17       31.37       30.88     15.48 o
   0  20  17       19.98       38.71     22.12 o
   1  20  17       53.78       74.06     18.11 o
   2  20  17       11.61        4.48     13.64 o
   3  20  17        0.65      -11.06     18.43 o
   1  21  17        0.64       16.59     14.34 o
   2  21  17       29.65       39.56     16.80 o
   0  22  17       49.16       35.03     23.96 o
   0   0  18      114.63      143.80     23.97 o
   1   0  18     1806.01     1814.77     54.12 o
   2   0  18        0.85       20.65      9.71 o
   3   0  18     2355.64     2301.85     81.29 o
   4   0  18      357.98      449.93     47.94 o
   5   0  18     1098.18     1077.49     68.27 o
   6   0  18      209.41      217.55     40.56 o
   7   0  18       21.73      -11.06     18.43 o
   1   1  18      375.28      383.01     14.90 o
   2   1  18      308.91      321.18     16.86 o
   3   1  18      114.04      127.52     13.40 o
   4   1  18       61.66       65.35     11.93 o
   5   1  18       17.66        7.93     12.90 o
   6   1  18        4.96        8.30     14.34 o
   7   1  18       35.24       38.23     17.56 o
   0   2  18       27.47       57.38     11.73 o
   1   2  18     5060.72     5065.95     74.51 o
   2   2  18       28.82       41.16      6.74 o
   3   2  18     1005.82      952.82     26.83 o
   4   2  18       22.83       25.26      8.57 o
   5   2  18      132.76      137.41     16.76 o
   6   2  18       34.70       30.78     12.19 o
   7   2  18       12.16       11.14     15.48 o
   1   3  18        9.51        7.62      5.61 o
   2   3  18      287.04      311.25     13.28 o
   3   3  18      338.74      402.87     19.81 o
   4   3  18      244.12      237.28     16.40 o
   5   3  18      107.88       88.23     14.03 o
   6   3  18       67.76       67.58     16.80 o
   7   3  18       55.29       37.20     13.28 o
   0   4  18      614.15      592.92     27.39 o
   1   4  18     1315.30     1321.77     23.04 o
   2   4  18      454.14      481.69     17.18 o
   3   4  18      332.06      337.58     18.27 o
   4   4  18        9.12        7.60      7.45 o
   5   4  18        0.18       -0.68      7.73 o
   6   4  18        0.06        4.70     15.88 o
   7   4  18       17.33       10.57     20.31 o
   1   5  18      593.74      582.90     15.45 o
   2   5  18       13.10       12.56      6.23 o
   3   5  18     1394.13     1396.28     33.13 o
   4   5  18       34.69       35.29      8.47 o
   5   5  18      323.33      338.56     20.01 o
   6   5  18        7.28       22.68     17.68 o
   7   5  18       25.16       32.69     13.27 o
   0   6  18      523.30      511.42     30.00 o
   1   6  18     1404.93     1301.76     28.92 o
   2   6  18      259.00      294.47     15.44 o
   3   6  18       29.69       13.87      6.63 o
   4   6  18       90.53       81.71     11.38 o
   5   6  18       47.63       67.85     19.00 o
   6   6  18        4.67        4.06      9.08 o
   7   6  18       48.23       45.64     14.74 o
   1   7  18        9.84        4.87      6.18 o
   2   7  18       15.77       30.10      7.05 o
   3   7  18        0.14       -0.16      5.98 o
   4   7  18       33.82       43.16      9.51 o
   5   7  18       68.07       47.66     10.28 o
   6   7  18       13.78       18.82      9.82 o
   0   8  18      508.56      457.71     76.54 o
   1   8  18     1426.30     1237.40     30.17 o
   2   8  18       69.76       48.70      8.40 o
   3   8  18      348.70      335.36     17.03 o
   4   8  18       28.85       26.80      7.62 o
   5   8  18        1.15       10.98      8.74 o
   6   8  18        4.15       -0.61      8.79 o
   1   9  18       95.14       78.73     10.08 o
   2   9  18       75.38       73.68     10.32 o
   3   9  18      467.86      512.36     21.03 o
   4   9  18      194.23      227.01     17.49 o
   5   9  18       49.31       30.14     10.08 o
   6   9  18       19.99       21.79     10.37 o
   0  10  18        1.69       -4.61      7.82 o
   1  10  18        8.17        8.35      6.68 o
   2  10  18       12.97       11.83      7.29 o
   3  10  18       33.56       26.20      7.51 o
   4  10  18        5.74        1.76      7.05 o
   5  10  18       53.76       53.69     11.38 o
   6  10  18        0.49        0.95      9.24 o
   1  11  18       15.88       11.03      7.15 o
   2  11  18       87.09       66.53     10.08 o
   3  11  18        8.33        8.37      6.70 o
   4  11  18       97.12      110.09     11.59 o
   5  11  18       26.56       29.74     10.45 o
   6  11  18       27.80       27.26     11.02 o
   0  12  18      600.00      521.10     78.38 o
   1  12  18       58.49       54.95     10.54 o
   2  12  18       92.75      102.61     11.93 o
   3  12  18       11.08        7.64      7.72 o
   4  12  18        3.20        1.06      7.36 o
   5  12  18       17.12       12.41      8.71 o
   6  12  18        1.15        6.57     10.45 o
   1  13  18       20.40        1.95      6.65 o
   2  13  18       10.94       11.95      8.03 o
   3  13  18       66.16       75.29     13.57 o
   4  13  18       56.83       60.91     10.48 o
   5  13  18       23.06       19.30      8.99 o
   0  14  18       23.93       25.46     10.19 o
   1  14  18      122.02      187.80     25.08 o
   2  14  18       21.41        7.93      8.68 o
   3  14  18        9.81        5.31      8.66 o
   4  14  18        0.00        7.48      8.04 o
   5  14  18       22.27       35.78     10.07 o
   1  15  18       50.93       42.45      9.57 o
   2  15  18       77.23       70.52     14.88 o
   3  15  18       62.00       55.88     10.93 o
   4  15  18       70.96       94.32     17.91 o
   5  15  18        3.42       -5.37      9.17 o
   0  16  18       43.73       74.61     17.56 o
   1  16  18        0.57        5.53      7.79 o
   2  16  18        0.43        4.96      7.29 o
   3  16  18        2.14       25.92     14.75 o
   4  16  18        6.43        8.44     10.23 o
   1  17  18        0.33        0.87      7.73 o
   2  17  18       14.37        7.72      8.66 o
   3  17  18       30.85       19.63     11.11 o
   4  17  18        4.54        9.93     12.68 o
   0  18  18       29.32        4.71     15.67 o
   1  18  18        3.67       -4.85      7.42 o
   2  18  18       20.24       20.03      9.15 o
   3  18  18        8.04        7.90     13.27 o
   1  19  18       12.96       16.65     11.32 o
   2  19  18        1.48       -6.23     37.79 o
   3  19  18        0.93       -8.30     19.36 o
   0  20  18       28.58       25.81     20.28 o
   1  20  18       14.95       16.99     14.61 o
   2  20  18       39.06       31.49     15.94 o
   1  21  18        0.50        2.63     16.59 o
   1   1  19      164.20      183.57     13.84 o
   2   1  19      593.34      609.04     22.08 o
   3   1  19      259.59      293.48     17.16 o
   4   1  19      560.00      532.67     37.75 o
   5   1  19      158.89      176.30     44.25 o
   6   1  19      117.12      137.81     35.03 o
   7   1  19       50.16       56.20     20.17 o
   0   2  19     5565.08     5407.08    123.25 o
   1   2  19      631.41      706.76     22.11 o
   2   2  19     2061.71     2112.36     41.85 o
   3   2  19      360.09      407.40     24.30 o
   4   2  19      437.89      427.57     22.07 o
   5   2  19        3.97       15.60     10.25 o
   6   2  19        5.23      -11.16     12.33 o
   7   2  19        5.39      -14.34     14.34 o
   1   3  19        5.21       -3.78      4.99 o
   2   3  19       71.23       49.99     11.27 o
   3   3  19       49.55       36.67      9.15 o
   4   3  19        7.70        1.30      7.85 o
   5   3  19        3.68        2.95      9.39 o
   6   3  19        0.00       -6.63     10.21 o
   7   3  19        0.64        7.89     15.52 o
   0   4  19     2373.25     2468.99     64.66 o
   1   4  19      579.22      591.02     21.50 o
   2   4  19     1366.25     1352.12     28.41 o
   3   4  19       18.47        8.62      7.42 o
   4   4  19      586.28      591.50     26.01 o
   5   4  19       40.37       29.44      9.65 o
   6   4  19       45.61       35.52     14.66 o
   1   5  19      126.80      139.26     10.59 o
   2   5  19       13.00       19.34      6.50 o
   3   5  19      113.59      126.66     16.92 o
   4   5  19      109.84      128.69     13.60 o
   5   5  19       11.90        8.24      8.89 o
   6   5  19       15.52        6.51     13.24 o
   0   6  19      948.05      891.84     35.86 o
   1   6  19        2.29       -2.80      5.72 o
   2   6  19      720.85      701.18     21.49 o
   3   6  19       26.17       32.21      7.87 o
   4   6  19      135.36      117.19     12.79 o
   5   6  19        0.79       -0.89      8.22 o
   6   6  19       64.29       69.86     19.94 o
   1   7  19       51.77       40.22      7.96 o
   2   7  19       91.14       66.60      8.78 o
   3   7  19      242.37      248.28     14.94 o
   4   7  19      142.48      102.23     12.14 o
   5   7  19       54.33       60.80     11.97 o
   6   7  19       19.28       12.93      9.92 o
   0   8  19       43.22       23.04     10.43 o
   1   8  19      749.26      703.45     37.01 o
   2   8  19      166.20      167.48     14.18 o
   3   8  19      113.42      127.09     11.70 o
   4   8  19       30.80       29.76      9.65 o
   5   8  19        0.60       -5.43      8.22 o
   6   8  19       46.64       39.16     11.30 o
   1   9  19       15.37       16.67      7.42 o
   2   9  19      139.90      167.26     14.18 o
   3   9  19       14.27       15.71      7.31 o
   4   9  19       46.39       41.29     10.28 o
   5   9  19        0.07      -11.02     11.71 o
   6   9  19       38.15       38.69     10.69 o
   0  10  19      123.91      111.75     15.95 o
   1  10  19      190.87      197.68     15.19 o
   2  10  19       15.45       14.81      7.29 o
   3  10  19       28.74       13.49      7.09 o
   4  10  19       25.21       23.45      8.72 o
   5  10  19        8.61        0.17      8.90 o
   6  10  19       18.18       14.76      7.38 o
   1  11  19        4.67       -1.34      7.30 o
   2  11  19        0.78       -6.37      6.37 o
   3  11  19       35.46       36.67      8.50 o
   4  11  19        0.00       -2.64      7.01 o
   5  11  19        1.19        1.56      9.35 o
   6  11  19       32.73       38.71     11.06 o
   0  12  19        0.00       17.45     14.75 o
   1  12  19        5.82        1.84      8.11 o
   2  12  19       48.87       44.74     15.58 o
   3  12  19       33.16       27.04      9.15 o
   4  12  19        0.75        4.36      7.87 o
   5  12  19       31.55       23.50     10.11 o
   1  13  19        0.02       -2.41      6.54 o
   2  13  19        4.59       19.76      9.68 o
   3  13  19        2.55       -2.15      7.44 o
   4  13  19        0.02        1.40      8.34 o
   5  13  19        0.47        1.31      9.32 o
   0  14  19        7.23       13.83     10.19 o
   1  14  19        9.86        6.41      7.03 o
   2  14  19        0.03        0.52      8.38 o
   3  14  19       31.09       29.79      9.82 o
   4  14  19        0.56       -1.19      8.21 o
   5  14  19       20.58       13.04      9.62 o
   1  15  19        0.03        1.26      7.42 o
   2  15  19        0.01       -2.48      8.83 o
   3  15  19       11.82       42.64     10.68 o
   4  15  19        0.89       -0.56      9.51 o
   0  16  19        2.25       -7.37     12.90 o
   1  16  19       61.35       86.39     12.04 o
   2  16  19       10.24       18.17      8.89 o
   3  16  19       12.97        1.02      9.68 o
   4  16  19        3.08       -0.07     11.61 o
   1  17  19        0.19       -7.29      7.29 o
   2  17  19        1.01       -1.84      8.50 o
   3  17  19        2.68        4.24     12.90 o
   4  17  19        0.11      -11.06     18.43 o
   0  18  19      108.59      133.21     21.48 o
   1  18  19      126.46      153.55     15.84 o
   2  18  19       34.24       45.72     32.26 o
   3  18  19       57.13       79.16     20.28 o
   1  19  19        0.18       -3.69     13.03 o
   2  19  19        8.76       16.99     14.95 o
   0  20  19        9.60       20.28     20.28 o
   1  20  19        5.64        7.37     14.34 o
   0   0  20        1.35       18.43     12.90 o
   1   0  20        0.20        0.92      9.12 o
   2   0  20       16.83       17.82      9.71 o
   3   0  20        2.28        0.12     10.19 o
   4   0  20        2.87       18.43     18.43 o
   5   0  20       34.53       60.83     25.81 o
   6   0  20        2.75      -11.06     18.43 o
   1   1  20        6.24        4.94      6.65 o
   2   1  20        5.30       -2.77      6.65 o
   3   1  20        0.72       -2.46      8.51 o
   4   1  20        4.10        5.53     17.51 o
   5   1  20        1.63       -8.30     11.73 o
   6   1  20        0.05       -6.70     14.16 o
   0   2  20       39.28      101.39     22.12 o
   1   2  20      229.38      251.05     16.11 o
   2   2  20        0.10        1.72      6.87 o
   3   2  20       41.34       34.17     11.50 o
   4   2  20        0.26       -6.31      8.83 o
   5   2  20        3.78       20.78     14.75 o
   6   2  20        5.86        4.73     14.95 o
   1   3  20      154.89      164.32     11.47 o
   2   3  20       84.51       80.70     12.68 o
   3   3  20       95.26       97.63     12.14 o
   4   3  20        8.94        3.53      9.05 o
   5   3  20       50.47       30.34     13.67 o
   6   3  20        5.12        3.99     16.87 o
   0   4  20      195.45      192.94     20.18 o
   1   4  20       92.95       84.08      9.20 o
   2   4  20       69.77       64.30      8.43 o
   3   4  20      149.65      137.61     13.40 o
   4   4  20       33.34       32.54      9.42 o
   5   4  20      173.38      162.20     18.66 o
   6   4  20       32.84       38.19     13.75 o
   1   5  20        1.06       -2.30      5.23 o
   2   5  20      207.08      204.56     14.82 o
   3   5  20       39.05       28.40      8.70 o
   4   5  20      112.09      119.70     13.62 o
   5   5  20       58.39       58.56     14.37 o
   6   5  20       49.03       36.53     14.36 o
   0   6  20      166.42      123.46     17.56 o
   1   6  20        8.45        9.98      6.35 o
   2   6  20      264.78      236.64     20.76 o
   3   6  20       61.26       59.31     10.52 o
   4   6  20       55.00       34.23     20.75 o
   5   6  20      107.79      127.58     15.28 o
   6   6  20        0.15        2.25     11.11 o
   1   7  20       45.88       38.12      8.50 o
   2   7  20      128.33      112.05     16.91 o
   3   7  20        6.16        6.17      7.96 o
   4   7  20       48.41       54.77     10.75 o
   5   7  20        2.88       16.03      9.35 o
   6   7  20        2.87        9.11     12.06 o
   0   8  20     1067.77     1007.43     57.20 o
   1   8  20       39.72       33.24      8.42 o
   2   8  20      543.09      561.14     25.82 o
   3   8  20       34.71       38.05      8.32 o
   4   8  20        2.68        3.69      8.72 o
   5   8  20       15.77       24.58     10.59 o
   6   8  20        6.97       16.63     10.59 o
   1   9  20       20.29       14.04      6.68 o
   2   9  20      333.23      339.31     19.44 o
   3   9  20       38.95       30.23      9.88 o
   4   9  20       66.59       58.64     15.17 o
   5   9  20       37.91       59.84     14.90 o
   6   9  20       15.21        4.68     10.75 o
   0  10  20       43.29       37.16     12.33 o
   1  10  20       89.34       89.39     11.23 o
   2  10  20       19.59       26.52      8.80 o
   3  10  20       35.83       43.72     10.23 o
   4  10  20       14.51        9.85      9.17 o
   5  10  20        0.04       -4.70      8.98 o
   1  11  20        6.08        5.37      7.76 o
   2  11  20        6.83        0.54      7.48 o
   3  11  20       28.65       14.63      8.27 o
   4  11  20        7.57       -2.47      7.37 o
   5  11  20        0.70       -2.63      8.93 o
   0  12  20       29.51       12.29     11.52 o
   1  12  20      176.51      174.69     17.93 o
   2  12  20       28.67       27.11      9.15 o
   3  12  20        8.82        7.73      8.28 o
   4  12  20       21.70       19.69      8.98 o
   5  12  20        3.52       -4.46      9.57 o
   1  13  20       35.77       42.25      9.57 o
   2  13  20       98.51      150.58     23.33 o
   3  13  20       21.43       -6.27      7.75 o
   4  13  20        4.15        1.51      9.30 o
   5  13  20       16.36       27.34     11.17 o
   0  14  20       51.24       49.98     35.95 o
   1  14  20        0.13       -4.61      7.03 o
   2  14  20       30.59       39.96     10.77 o
   3  14  20        0.07       -1.22      8.16 o
   4  14  20        0.54        0.93      9.30 o
   1  15  20        3.73        7.35     11.18 o
   2  15  20        1.19       -3.69      8.68 o
   3  15  20        5.10       21.34     11.11 o
   4  15  20        0.16        8.38     10.59 o
   0  16  20       89.40      195.05     24.09 o
   1  16  20        5.04       -1.00      7.58 o
   2  16  20       74.66      116.25     13.99 o
   3  16  20        3.60       10.19     11.61 o
   1  17  20        0.32       -8.23      8.42 o
   2  17  20       52.42       57.35     17.27 o
   3  17  20        0.02      -11.15     11.15 o
   0  18  20        4.31      -14.75     14.75 o
   1  18  20       19.15       34.54     14.95 o
   2  18  20        0.34        6.70     14.16 o
   1  19  20       18.48        6.57     18.43 o
   1   1  21       76.84       69.76     10.08 o
   2   1  21       70.17       36.47      8.72 o
   3   1  21      428.64      429.34     26.30 o
   4   1  21       23.89       20.28     19.36 o
   5   1  21       81.73       36.26     30.42 o
   6   1  21       11.82       28.06     29.49 o
   0   2  21       87.25       95.28     17.51 o
   1   2  21      482.65      513.87     33.46 o
   2   2  21        6.48        9.27      7.79 o
   3   2  21       31.50       27.79     10.54 o
   4   2  21      129.96      142.40     52.54 o
   5   2  21       67.53       89.04     35.95 o
   6   2  21       12.16       18.63     18.11 o
   1   3  21       20.88       12.23      6.34 o
   2   3  21      310.23      359.47     23.23 o
   3   3  21       95.77       63.17     12.94 o
   4   3  21       37.37       22.13     10.54 o
   5   3  21        3.75       -5.45     14.95 o
   6   3  21        6.31      -12.90     12.90 o
   0   4  21      991.00     1064.18     85.79 o
   1   4  21       13.81       11.22      6.25 o
   2   4  21      100.14       88.40     24.31 o
   3   4  21       27.14       21.68      9.58 o
   4   4  21        2.69        3.05      9.93 o
   5   4  21       36.50       25.10     12.39 o
   6   4  21        0.12        6.95     12.70 o
   1   5  21        7.54        2.62      6.65 o
   2   5  21       16.51       31.45     10.96 o
   3   5  21      157.68      135.90     14.18 o
   4   5  21        0.37       -5.94      8.09 o
   5   5  21       59.48       30.71     13.10 o
   6   5  21       23.29       43.25     14.65 o
   0   6  21       81.81       36.33     23.04 o
   1   6  21      560.68      552.40     22.71 o
   2   6  21       78.40       85.87     11.27 o
   3   6  21      128.91      145.53     25.81 o
   4   6  21        0.49        7.26      8.42 o
   5   6  21       53.27       38.64     11.45 o
   6   6  21        0.04        7.53     12.03 o
   1   7  21        1.15       -3.30      6.09 o
   2   7  21       71.23       72.37     17.56 o
   3   7  21        1.31        5.81      8.28 o
   4   7  21       20.07       10.87      9.15 o
   5   7  21        0.47        4.70     10.11 o
   6   7  21       15.15       13.64     13.38 o
   0   8  21      507.70      540.34     49.79 o
   1   8  21      112.19       58.92      9.97 o
   2   8  21       70.41       59.21     10.20 o
   3   8  21       44.51       20.15     10.85 o
   4   8  21        3.83        0.67     11.97 o
   5   8  21       26.77       17.12     10.50 o
   1   9  21        0.05        5.27      7.57 o
   2   9  21       19.60       14.63      7.79 o
   3   9  21        3.68       -0.58      9.58 o
   4   9  21       44.50       42.54     11.00 o
   5   9  21        1.69       -0.73      9.30 o
   0  10  21       52.52       48.27     14.16 o
   1  10  21       22.26       -6.45      7.07 o
   2  10  21       23.09       14.69      8.36 o
   3  10  21       57.78       58.81     14.63 o
   4  10  21        1.05        5.45      9.30 o
   5  10  21       17.79       32.30     11.17 o
   1  11  21        1.62       -5.20      8.11 o
   2  11  21       42.87       32.31      9.82 o
   3  11  21        7.41       21.96      9.51 o
   4  11  21       34.23       31.84     10.83 o
   5  11  21        0.01       10.92     10.45 o
   0  12  21      239.66      262.91     35.03 o
   1  12  21      117.74      120.07     23.52 o
   2  12  21       16.15        2.06      8.83 o
   3  12  21       28.92       29.07     10.08 o
   4  12  21        0.43        0.97     10.54 o
   1  13  21        0.15        0.14      7.03 o
   2  13  21       11.45        9.13     16.92 o
   3  13  21        2.59        8.81      8.87 o
   4  13  21        4.11       20.12     10.59 o
   0  14  21       12.19       17.75     12.90 o
   1  14  21       65.33       74.60     11.53 o
   2  14  21       13.21       19.93     10.96 o
   3  14  21       10.51       -2.63     10.61 o
   4  14  21       33.85       37.20     11.61 o
   1  15  21        4.51        8.48      8.22 o
   2  15  21        2.84        7.61      8.48 o
   3  15  21       12.52        9.04     10.77 o
   0  16  21        3.60        2.66     11.52 o
   1  16  21        0.02       -3.74      8.72 o
   2  16  21       72.84       61.95     16.25 o
   3  16  21       18.72        3.32     12.84 o
   1  17  21        0.17        6.99     12.33 o
   2  17  21       30.23       39.15     16.25 o
   0  18  21       53.23       22.12     20.28 o
   1  18  21        0.30        2.11     13.64 o
   0   0  22      402.18      477.60     46.10 o
   1   0  22     1433.05     1526.00     63.67 o
   2   0  22      274.41      284.34     25.40 o
   3   0  22      417.77      409.37     47.94 o
   4   0  22       93.28      116.14     31.34 o
   5   0  22      123.50      136.42     35.03 o
   6   0  22        9.87       29.49     23.96 o
   1   1  22        4.11       -1.02      7.11 o
   2   1  22        0.83        5.16      7.57 o
   3   1  22       57.38       37.46     11.32 o
   4   1  22       18.64       10.14     13.03 o
   5   1  22        6.20      -11.76     14.75 o
   6   1  22        6.49       -8.58     14.95 o
   0   2  22       39.82       31.16     13.64 o
   1   2  22      358.86      373.54     20.73 o
   2   2  22       21.66       20.40     10.15 o
   3   2  22      240.12      217.83     20.00 o
   4   2  22        1.02       16.76     18.43 o
   5   2  22       81.89       50.83     17.70 o
   6   2  22        2.54      -11.98     15.64 o
   1   3  22        2.44        4.19      7.48 o
   2   3  22       21.45       25.00     10.54 o
   3   3  22       26.78       27.04     10.64 o
   4   3  22        3.16        3.69     13.03 o
   5   3  22        2.26       -9.30     13.64 o
   6   3  22        0.01       -3.61     21.20 o
   0   4  22      123.72      175.99     20.17 o
   1   4  22       34.04       26.56      7.36 o
   2   4  22       27.33       23.83     10.25 o
   3   4  22       46.00       63.05     13.99 o
   4   4  22        0.68        2.52      8.89 o
   5   4  22       13.00        1.43     10.77 o
   1   5  22        2.18       -4.88      6.35 o
   2   5  22        0.00        0.96      8.68 o
   3   5  22        1.15        9.47      9.90 o
   4   5  22       36.06       32.25     10.59 o
   5   5  22        0.44        1.73     11.93 o
   0   6  22       83.01       81.79     15.64 o
   1   6  22        2.75        0.67      9.58 o
   2   6  22       38.77       51.41     17.77 o
   3   6  22        3.66       -4.28      9.18 o
   4   6  22        8.22       13.63      9.51 o
   5   6  22        0.21       -2.23      9.30 o
   1   7  22       30.50       42.22      9.35 o
   2   7  22      133.13      161.61     20.31 o
   3   7  22        6.81        5.87      9.46 o
   4   7  22       61.99       79.18     12.91 o
   5   7  22        9.00       12.61     10.30 o
   0   8  22      116.71      118.07     17.28 o
   1   8  22      137.64      140.28     13.78 o
   2   8  22        8.08        9.57      7.96 o
   3   8  22       24.28        1.37      9.67 o
   4   8  22        0.22       -0.69      9.42 o
   5   8  22        0.17       -9.15      9.15 o
   1   9  22        3.53        5.53      8.51 o
   2   9  22       25.57       17.98     10.91 o
   3   9  22        8.95        2.68      9.46 o
   4   9  22        0.00       -0.17     10.11 o
   5   9  22        1.38        5.75     10.45 o
   0  10  22      112.54       92.98     17.56 o
   1  10  22        0.62       -6.76      8.51 o
   2  10  22       75.08       75.16     13.04 o
   3  10  22        3.07       25.62     11.38 o
   4  10  22        1.41       10.69     11.38 o
   5  10  22        0.04       15.00     11.17 o
   1  11  22        1.93        1.19      8.23 o
   2  11  22       24.11       18.84      9.12 o
   3  11  22        1.32        6.27      8.80 o
   4  11  22       11.59       41.87     17.07 o
   0  12  22        2.29        7.37     11.73 o
   1  12  22        3.42        0.33      7.53 o
   2  12  22       10.45       -8.11      8.11 o
   3  12  22        2.04        2.41      9.30 o
   4  12  22        1.16      -10.21     10.21 o
   1  13  22        4.55       12.63      8.42 o
   2  13  22        3.16       -3.49      9.46 o
   3  13  22        3.25       11.18      9.24 o
   4  13  22        3.26       -4.88     11.32 o
   0  14  22       34.13       28.88     13.64 o
   1  14  22        4.14        3.50     12.51 o
   2  14  22        6.79       -5.14     10.25 o
   3  14  22        4.53        1.33     10.85 o
   1  15  22        1.39        0.04      8.36 o
   2  15  22        4.52        2.30     11.19 o
   3  15  22        2.48       23.72     14.61 o
   0  16  22        1.90        3.69     16.59 o
   1  16  22        4.45        8.58     14.95 o
   2  16  22        7.22       -1.49     13.64 o
   1  17  22        0.05      -11.06     19.36 o
   1   1  23        4.86        9.27      7.79 o
   2   1  23        5.85        2.40      7.69 o
   3   1  23        6.44       -5.43     12.33 o
   4   1  23        2.98       -5.87     14.16 o
   5   1  23        0.16       12.90     15.64 o
   0   2  23      453.85      415.07     38.73 o
   1   2  23       29.61       34.60     12.51 o
   2   2  23      128.47      118.86     15.87 o
   3   2  23       29.23       37.56     11.93 o
   4   2  23       44.56       35.32     16.25 o
   5   2  23        2.92       17.55     16.25 o
   1   3  23       56.18       57.92     10.14 o
   2   3  23      101.42       97.80     14.83 o
   3   3  23       41.47       44.44     12.30 o
   4   3  23       47.61       10.01     13.83 o
   5   3  23        7.56        1.84     21.20 o
   0   4  23       16.15        6.18     11.02 o
   1   4  23      108.09      130.85     20.87 o
   2   4  23        0.18       -6.30      8.38 o
   3   4  23        0.47        1.84      8.83 o
   4   4  23       43.57       74.62     14.45 o
   5   4  23        0.68       -8.90     14.95 o
   1   5  23        1.00        4.72      7.79 o
   2   5  23       16.84        8.14      9.90 o
   3   5  23       15.14       35.78     13.21 o
   4   5  23        0.06       -0.45      8.96 o
   5   5  23        1.19       -7.67     11.32 o
   0   6  23       12.37       18.43     11.73 o
   1   6  23        9.49       -4.80      7.42 o
   2   6  23        0.03       -0.24      8.68 o
   3   6  23       37.42        9.22     10.64 o
   4   6  23        0.13       -8.02      8.63 o
   5   6  23        0.03       13.50     12.39 o
   1   7  23        2.04       -0.44      7.29 o
   2   7  23       52.27       28.00     11.61 o
   3   7  23        2.91        4.08     10.25 o
   4   7  23       23.47       24.65     10.75 o
   5   7  23        0.44        0.98     10.28 o
   0   8  23       32.12       22.99     18.43 o
   1   8  23       28.25       16.13      8.42 o
   2   8  23       26.20       16.77      9.15 o
   3   8  23       16.43        2.04     21.24 o
   4   8  23       14.87       39.60     12.92 o
   5   8  23        1.75       20.53     11.38 o
   1   9  23       14.00       16.46      9.90 o
   2   9  23       10.31       11.27      9.58 o
   3   9  23       10.70        5.96     11.23 o
   4   9  23        2.38       13.27     11.61 o
   0  10  23       13.03       30.42     14.34 o
   1  10  23        0.49       -7.49      7.49 o
   2  10  23        0.06       -3.13      7.63 o
   3  10  23        0.03       -2.19     10.54 o
   4  10  23        2.26        3.47     11.11 o
   1  11  23        0.04       -3.24      9.18 o
   2  11  23       67.87       89.46     14.36 o
   3  11  23        0.68       -0.51     15.96 o
   4  11  23       40.16       55.67     15.18 o
   0  12  23       34.16       25.81     13.04 o
   1  12  23        0.19        2.86      7.85 o
   2  12  23       38.01       68.07     13.15 o
   3  12  23        2.82       -5.35      8.87 o
   1  13  23        0.14        2.03      8.16 o
   2  13  23        0.52       -1.37     10.15 o
   3  13  23        0.64       -9.22     10.86 o
   0  14  23        1.23       -1.65     22.12 o
   1  14  23        1.87       -4.28      9.18 o
   2  14  23        2.87       -1.50     10.01 o
   3  14  23        0.00       -2.63     13.64 o
   1  15  23        4.77        1.67     13.64 o
   2  15  23        0.76        4.49     14.95 o
   0  16  23        0.55      -12.90     20.28 o
   1  16  23        9.83        1.76     21.20 o
   0   0  24       24.64       18.43     16.59 o
   1   0  24       26.52       37.87     14.16 o
   2   0  24        0.14       13.00     26.73 o
   3   0  24       50.35       73.74     25.81 o
   4   0  24       24.49       20.28     22.12 o
   5   0  24       23.48       14.75     22.12 o
   1   1  24       23.91       25.25      9.42 o
   2   1  24       22.97       27.26     12.26 o
   3   1  24        1.85        9.22     13.03 o
   4   1  24        3.34       -5.44     13.64 o
   5   1  24        0.63       -7.76     15.67 o
   0   2  24        0.00       29.49     13.03 o
   1   2  24       37.75       66.20     10.91 o
   2   2  24        1.31        6.52     10.25 o
   3   2  24        1.39       -9.46      9.46 o
   4   2  24        0.78       14.23     16.25 o
   5   2  24        2.21       10.14     16.95 o
   1   3  24        1.33       -6.53      7.57 o
   2   3  24       12.23       19.55     10.25 o
   3   3  24       14.93       19.92     18.60 o
   4   3  24       18.97        5.53     14.95 o
   5   3  24        3.76       25.53     17.56 o
   0   4  24        3.79       19.45     17.51 o
   1   4  24       45.02       28.84     11.23 o
   2   4  24        6.95        0.89      9.90 o
   3   4  24       12.10       -0.72     10.25 o
   4   4  24        0.69       -6.14     13.64 o
   5   4  24        5.73       -0.48     14.95 o
   1   5  24       11.06        5.71      9.46 o
   2   5  24        0.90       -5.85      9.46 o
   3   5  24        2.22       19.18     11.61 o
   4   5  24        3.82      -10.38     10.50 o
   0   6  24        1.72       -1.84     16.59 o
   1   6  24      146.45      138.90     16.51 o
   2   6  24        9.97       28.88     11.71 o
   3   6  24        1.70        1.84     11.30 o
   4   6  24        3.71        5.05     11.32 o
   1   7  24       14.01       14.83      8.28 o
   2   7  24        0.35       -4.02      9.46 o
   3   7  24       68.43       94.70     16.40 o
   4   7  24        2.83        5.71     11.32 o
   0   8  24       18.33       16.80     11.52 o
   1   8  24       32.62       36.64     10.50 o
   2   8  24       46.87       28.65     13.71 o
   3   8  24        3.95        1.59     11.45 o
   4   8  24       12.89       22.84     13.56 o
   1   9  24        2.31        1.98      9.08 o
   2   9  24        1.95        6.12     10.77 o
   3   9  24        5.01       13.73     12.19 o
   4   9  24        0.09       -8.44     11.32 o
   0  10  24       58.01       38.23     27.65 o
   1  10  24      192.58      219.77     20.92 o
   2  10  24        5.62        4.20     10.54 o
   3  10  24       33.78       41.18     13.75 o
   4  10  24        6.32        8.21     12.68 o
   1  11  24        8.06        6.67      9.90 o
   2  11  24       14.82       22.45     12.39 o
   3  11  24       64.35       47.40     14.69 o
   0  12  24        0.23       -4.71     11.52 o
   1  12  24        5.31       17.67     10.08 o
   2  12  24        0.49       -2.06     12.22 o
   3  12  24        1.89        5.21     11.85 o
   1  13  24        3.06        9.47     10.85 o
   2  13  24       11.94       25.40     12.68 o
   0  14  24        0.96       -3.69     20.28 o
   1  14  24       12.87        4.48     13.64 o
   2  14  24        2.90       -0.48     14.61 o
   1  15  24        1.66       -6.50     12.33 o
   1   1  25       12.32       18.23      9.15 o
   2   1  25       21.23       22.48     11.32 o
   3   1  25        5.08       14.75     14.34 o
   4   1  25        8.25      -13.64     13.64 o
   0   2  25        8.44        3.69     17.51 o
   1   2  25       88.52      128.29     14.18 o
   2   2  25        2.07       20.07     11.11 o
   3   2  25       86.58      129.47     23.46 o
   4   2  25       26.43       17.75     18.43 o
   1   3  25        0.48        6.10      9.90 o
   2   3  25        5.52       10.45     10.64 o
   3   3  25        0.04        0.98     10.96 o
   4   3  25        6.49       22.12     16.95 o
   0   4  25        1.28       -7.83     18.43 o
   1   4  25      158.25      170.53     26.72 o
   2   4  25        0.46        0.00      9.90 o
   3   4  25       32.28       33.42     13.10 o
   4   4  25        6.69       10.82     14.95 o
   1   5  25       40.93       46.70     12.77 o
   2   5  25       49.91       63.33     13.45 o
   3   5  25       27.37       35.76     13.38 o
   4   5  25       39.48       57.38     25.81 o
   0   6  25       29.85        9.22     18.43 o
   1   6  25       15.98       -0.07     10.25 o
   2   6  25       17.11        7.23     11.11 o
   3   6  25       14.75       30.68     21.13 o
   4   6  25        0.08        4.83     12.68 o
   1   7  25        2.50        3.58     10.54 o
   2   7  25        0.19       -6.24     10.15 o
   3   7  25        6.38        1.41     11.23 o
   4   7  25        9.56        7.97     12.19 o
   0   8  25       14.89        6.61     11.02 o
   1   8  25       25.62       33.55     11.38 o
   2   8  25        2.07        2.43     10.54 o
   3   8  25        4.83        2.26     12.19 o
   1   9  25       28.33       30.10     19.84 o
   2   9  25       10.30       12.56     11.61 o
   3   9  25       34.35       21.45     14.17 o
   0  10  25       14.40       19.44     29.49 o
   1  10  25        8.01        5.30     10.96 o
   2  10  25        3.09        0.00     18.43 o
   3  10  25        4.72        0.00     11.38 o
   1  11  25        3.71        2.67      8.72 o
   2  11  25        0.21        4.61     13.03 o
   0  12  25       95.41      108.71     19.92 o
   1  12  25       12.75       25.32     12.39 o
   2  12  25        7.67        2.11     11.61 o
   1  13  25        0.58        1.84     14.34 o
   0   0  26      337.91      519.97     51.63 o
   1   0  26       27.26       40.56     15.64 o
   2   0  26      222.43      320.80     46.09 o
   3   0  26        0.13        7.37     18.43 o
   4   0  26       61.74      110.61     35.03 o
   1   1  26        5.57       12.71      9.35 o
   2   1  26       12.66       35.50     12.71 o
   3   1  26        8.24       10.14     15.64 o
   4   1  26        7.80      -11.43     16.25 o
   0   2  26       33.19       40.56     15.64 o
   1   2  26       33.52       39.83     13.10 o
   2   2  26       85.47      129.58     29.67 o
   3   2  26        0.39       -1.36     17.51 o
   4   2  26       62.38       87.49     22.78 o
   1   3  26       43.24       25.81     11.71 o
   2   3  26        2.74      -10.64     10.64 o
   3   3  26       74.82       85.72     20.86 o
   4   3  26        0.23       16.59     18.25 o
   0   4  26       57.77       97.59     23.04 o
   1   4  26       10.47        7.05     16.44 o
   2   4  26       42.39       37.01     13.10 o
   3   4  26        0.28       -0.47     12.03 o
   1   5  26        0.61        7.34     10.54 o
   2   5  26        3.93       -4.19     10.54 o
   3   5  26        4.75       13.83     11.93 o
   0   6  26      126.24      130.89     31.34 o
   1   6  26       17.98       16.96     12.03 o
   2   6  26       38.40       26.07     13.97 o
   3   6  26        4.39       11.06     12.77 o
   1   7  26       28.37       35.95     15.64 o
   2   7  26        0.35        5.09     14.01 o
   3   7  26       51.80       39.94     14.90 o
   0   8  26       86.00       92.63     23.04 o
   1   8  26       36.94       58.44     17.56 o
   2   8  26       30.65       35.85     13.38 o
   3   8  26       10.79       23.45     14.22 o
   1   9  26        1.83       -6.85     13.64 o
   2   9  26        5.21       15.67     14.34 o
   0  10  26        0.13        1.47     12.84 o
   1  10  26       20.49       26.55     12.68 o
   2  10  26        0.66        3.93     19.36 o
   1  11  26        3.43       12.59     12.03 o
   0  12  26      197.33      239.67     42.40 o
   1   1  27        4.37       -0.75      9.64 o
   2   1  27       57.33       88.56     20.86 o
   3   1  27        0.37       17.92     15.94 o
   0   2  27       57.57       49.57     17.56 o
   1   2  27        5.92       -0.65     11.32 o
   2   2  27       12.50       16.68     12.68 o
   3   2  27        9.74       -4.89     14.95 o
   1   3  27        1.40      -10.15     10.15 o
   2   3  27       10.60        7.67     11.32 o
   3   3  27        0.36        1.54     15.48 o
   0   4  27        1.38      -16.59     16.59 o
   1   4  27        1.31       -9.68      9.68 o
   2   4  27        5.27        8.97     12.30 o
   3   4  27        2.47       -8.60     11.71 o
   1   5  27        0.71        2.30     10.96 o
   2   5  27        0.12       -3.84     12.19 o
   3   5  27       19.13       19.56     13.20 o
   0   6  27       14.88       27.65     22.12 o
   1   6  27       35.37       24.89     15.64 o
   2   6  27       11.06       -6.08     11.85 o
   1   7  27       10.56        7.37     13.64 o
   2   7  27       14.39        3.65     12.68 o
   0   8  27      246.86      335.59     72.83 o
   1   8  27      202.10      226.60     35.95 o
   2   8  27       84.60       84.01     23.04 o
   1   9  27        6.70      -13.03     13.03 o
   0  10  27       17.59        9.22     22.12 o
   0   0  28       49.62       49.77     27.65 o
   1   0  28      173.99      168.11     27.65 o
   2   0  28       20.12        1.84     22.12 o
   1   1  28       13.45       22.12     12.39 o
   2   1  28        4.14        6.93     16.25 o
   0   2  28       23.24       29.49     15.64 o
   1   2  28       81.90       70.98     15.52 o
   2   2  28       20.60       48.69     19.36 o
   1   3  28       26.35       24.46     14.17 o
   2   3  28        1.74        9.83     13.32 o
   0   4  28        2.35       29.49     22.12 o
   1   4  28        3.28       -0.88     11.61 o
   2   4  28        5.77       -3.93     13.10 o
   1   5  28        0.56        7.52     20.89 o
   0   6  28        7.98       42.40     23.96 o
   1   6  28        7.80       25.51     16.25 o
   0   2  29        2.78       -9.62     14.95 o
 
